# Supplementary material for: Teichoic acids anchor distinct cell wall lamellae in an apically growing bacterium
Source: Commun Biol. 2020 Jun 17;3:314. doi: 10.1038/s42003-020-1038-6 (PMC7300013; doi:10.1038/s42003-020-1038-6)
Supplement: Supplementary file 3 — Supplementary Data 1 [file 42003_2020_1038_MOESM3_ESM.xlsx]

## Sheet: DensityPlots_GRAPH
*Data of representative sacculi, used to plot the density (pixel values, arbitrary units) along the sacculus cell wall, after correction for the background signal.
The subapical parts (left and right of the apex) and the apical part of the tip were plotted.
Data plotted in density graphs in Figure 3 A
		Scoelicolor cslA + HF												Scoelicolor cslA (nonHF)												Scoelicolor WT (nonHF)												Scoelicolor WT + HF
pixels	nm	subapical_left	background	left_corrected	apical	background	apical_corrected	subapical_right	background	right_corrected		pixels	nm	subapical_left	background	left_corrected	apical	background	apical_corrected	subapical_right	background	right_corrected		pixels	nm	subapical_left	background	left_corrected	apical	background	apical_corrected	subapical_right	background	right_corrected		pixels	nm	subapical_left	background	left_corrected	apical	background	apical_corrected	subapical_right	background	right_corrected		pixels	nm
1	0.8482	11509.8	10974	0.953452	11289.1	10974	0.972085	11873.5	10974	0.924243		1	0.8482	6474.93	6443.5	0.995146	6420.37	6443.5	1.0036	6551.11	6443.5	0.983573		0	0	8727.58	7709.5	0.883349	8225.88	7709.5	0.937225	8239.19	7709.5	0.935711		0	0	8582.65	7857	0.915452	8196.53	7857	0.958576	8554.56	7857	0.918458		1	0.8482
2	1.6964	11521.2	10974	0.952502	11309.8	10974	0.970305	11894	10974	0.922646		2	1.6964	6502.65	6443.5	0.990903	6485.45	6443.5	0.993532	6556.46	6443.5	0.982771		1	0.8482	8776.34	7709.5	0.878441	8254.46	7709.5	0.93398	8266.95	7709.5	0.932569		1	0.8482	8612.89	7857	0.912237	8173.72	7857	0.961251	8584.46	7857	0.915259		2	1.6964
3	2.5446	11507.3	10974	0.953657	11346	10974	0.967216	11899.6	10974	0.92222		3	2.5446	6502.98	6443.5	0.990853	6484.13	6443.5	0.993734	6565.47	6443.5	0.981423		2	1.6964	8823.39	7709.5	0.873757	8288.18	7709.5	0.93018	8293.76	7709.5	0.929554		2	1.6964	8666.42	7857	0.906603	8165.5	7857	0.962219	8595.88	7857	0.914043		3	2.5446
4	3.3928	11465.3	10974	0.957146	11376.8	10974	0.964595	11910.9	10974	0.921338		4	3.3928	6490.4	6443.5	0.992774	6468.33	6443.5	0.996161	6571.06	6443.5	0.980588		3	2.5446	8878.22	7709.5	0.868361	8297.68	7709.5	0.929115	8326.13	7709.5	0.92594		3	2.5446	8705.52	7857	0.902531	8171.55	7857	0.961507	8609.08	7857	0.912641		4	3.3928
5	4.241	11438.2	10974	0.959419	11398.4	10974	0.962764	11926	10974	0.920177		5	4.241	6485.3	6443.5	0.993555	6472.64	6443.5	0.995498	6577.22	6443.5	0.979669		4	3.3928	8914.3	7709.5	0.864846	8297.58	7709.5	0.929126	8349.08	7709.5	0.923395		4	3.3928	8748.33	7857	0.898114	8211.74	7857	0.956801	8608.3	7857	0.912724		5	4.241
6	5.0892	11446.3	10974	0.958735	11395.9	10974	0.962975	11936.1	10974	0.919398		6	5.0892	6490.28	6443.5	0.992792	6474.89	6443.5	0.995152	6585.51	6443.5	0.978436		5	4.241	8940.33	7709.5	0.862328	8279.35	7709.5	0.931172	8347.39	7709.5	0.923582		5	4.241	8784.91	7857	0.894375	8224.78	7857	0.955284	8595.21	7857	0.914114		6	5.0892
7	5.9374	11468.1	10974	0.956914	11405.3	10974	0.96218	11945.7	10974	0.918656		7	5.9374	6510.36	6443.5	0.989731	6498.09	6443.5	0.9916	6597.58	6443.5	0.976646		6	5.0892	8966.34	7709.5	0.859827	8278.75	7709.5	0.93124	8349.19	7709.5	0.923383		6	5.0892	8807.99	7857	0.892031	8226.55	7857	0.955078	8590.37	7857	0.914629		7	5.9374
8	6.7856	11467.2	10974	0.95699	11417.5	10974	0.961158	11956.1	10974	0.917857		8	6.7856	6513.14	6443.5	0.989307	6535.14	6443.5	0.985977	6599.82	6443.5	0.976315		7	5.9374	8961.63	7709.5	0.860279	8302.27	7709.5	0.928601	8374.68	7709.5	0.920572		7	5.9374	8819.75	7857	0.890842	8229.65	7857	0.954719	8588.64	7857	0.914813		8	6.7856
9	7.6338	11453.2	10974	0.958161	11445.5	10974	0.958803	11973.5	10974	0.91652		9	7.6338	6488.52	6443.5	0.993062	6581.9	6443.5	0.978972	6597.44	6443.5	0.976667		8	6.7856	8971.04	7709.5	0.859376	8309.36	7709.5	0.927809	8385.57	7709.5	0.919377		8	6.7856	8794.01	7857	0.893449	8267.44	7857	0.950355	8580.88	7857	0.91564		9	7.6338
10	8.482	11444	10974	0.958927	11473.6	10974	0.956458	12008.3	10974	0.91387		10	8.482	6470.62	6443.5	0.995809	6589.86	6443.5	0.97779	6596.46	6443.5	0.976812		9	7.6338	8978.59	7709.5	0.858654	8284.68	7709.5	0.930573	8398.49	7709.5	0.917963		9	7.6338	8755.74	7857	0.897354	8290.6	7857	0.9477	8552.93	7857	0.918633		10	8.482
11	9.3302	11427	10974	0.960354	11492.7	10974	0.954869	12027.8	10974	0.912388		11	9.3302	6459.33	6443.5	0.997549	6611.32	6443.5	0.974617	6593.34	6443.5	0.977274		10	8.482	8959.54	7709.5	0.860479	8265.98	7709.5	0.932678	8403.97	7709.5	0.917364		10	8.482	8700.72	7857	0.903029	8327.25	7857	0.943529	8511.35	7857	0.92312		11	9.3302
12	10.1784	11415.7	10974	0.961309	11521.2	10974	0.952506	12026.7	10974	0.912472		12	10.1784	6456.12	6443.5	0.998045	6636.69	6443.5	0.970891	6592.1	6443.5	0.977457		11	9.3302	8935.18	7709.5	0.862825	8262.8	7709.5	0.933037	8397.74	7709.5	0.918045		11	9.3302	8636.94	7857	0.909697	8365.06	7857	0.939264	8470.87	7857	0.927532		12	10.1784
13	11.0266	11401.3	10974	0.962525	11565	10974	0.948898	12040.4	10974	0.911434		13	11.0266	6454.22	6443.5	0.99834	6642.82	6443.5	0.969994	6590.52	6443.5	0.977693		12	10.1784	8876.81	7709.5	0.868499	8257.59	7709.5	0.933626	8387.4	7709.5	0.919176		12	10.1784	8566.14	7857	0.917216	8372.93	7857	0.938381	8419.73	7857	0.933165		13	11.0266
14	11.8748	11404.8	10974	0.962229	11599.7	10974	0.946059	12057.4	10974	0.910144		14	11.8748	6486.64	6443.5	0.99335	6660.07	6443.5	0.967483	6586.65	6443.5	0.978267		13	11.0266	8821	7709.5	0.873994	8267.66	7709.5	0.932489	8365.65	7709.5	0.921566		13	11.0266	8476.46	7857	0.92692	8377.92	7857	0.937822	8349.11	7857	0.941058		14	11.8748
15	12.723	11443.8	10974	0.958949	11645.6	10974	0.942332	12074.6	10974	0.90885		15	12.723	6512.53	6443.5	0.989401	6660.06	6443.5	0.967484	6574.48	6443.5	0.980078		14	11.8748	8749.9	7709.5	0.881096	8261.65	7709.5	0.933167	8355.07	7709.5	0.922733		14	11.8748	8394.07	7857	0.936018	8393.36	7857	0.936097	8272.88	7857	0.94973		15	12.723
16	13.5712	11456.8	10974	0.957863	11676.7	10974	0.93982	12103.2	10974	0.906701		16	13.5712	6504.15	6443.5	0.990675	6669.38	6443.5	0.966131	6548.84	6443.5	0.983915		15	12.723	8662.44	7709.5	0.889992	8230.84	7709.5	0.93666	8320.52	7709.5	0.926565		15	12.723	8312.96	7857	0.945151	8390.36	7857	0.936432	8181.8	7857	0.960302		16	13.5712
17	14.4194	11424.3	10974	0.960586	11703.4	10974	0.937677	12123.1	10974	0.905211		17	14.4194	6477.54	6443.5	0.994745	6685.26	6443.5	0.963836	6521.33	6443.5	0.988065		16	13.5712	8570	7709.5	0.899592	8184.17	7709.5	0.942001	8275.36	7709.5	0.931621		16	13.5712	8212.11	7857	0.956758	8350.06	7857	0.940951	8078.76	7857	0.97255		17	14.4194
18	15.2676	11387.6	10974	0.963677	11745	10974	0.934355	12117	10974	0.905666		18	15.2676	6445.38	6443.5	0.999708	6709.4	6443.5	0.960369	6507.66	6443.5	0.990141		17	14.4194	8477.3	7709.5	0.909429	8113.8	7709.5	0.950171	8211.71	7709.5	0.938842		17	14.4194	8097.89	7857	0.970253	8311.72	7857	0.945292	7971	7857	0.985698		18	15.2676
19	16.1158	11359.8	10974	0.966037	11804.3	10974	0.929665	12104.1	10974	0.906634		19	16.1158	6395.41	6443.5	1.00752	6710.86	6443.5	0.96016	6488.33	6443.5	0.99309		18	15.2676	8384.62	7709.5	0.919481	8034.72	7709.5	0.959523	8122.81	7709.5	0.949117		18	15.2676	7983.37	7857	0.984171	8267.77	7857	0.950317	7864.64	7857	0.999029		19	16.1158
20	16.964	11354.4	10974	0.966499	11850.5	10974	0.926038	12086.2	10974	0.907977		20	16.964	6339.91	6443.5	1.01634	6717.29	6443.5	0.959241	6446.46	6443.5	0.999541		19	16.1158	8288.14	7709.5	0.930185	7946.36	7709.5	0.970193	8037.67	7709.5	0.959171		19	16.1158	7855.51	7857	1.00019	8196.18	7857	0.958617	7766.5	7857	1.01165		20	16.964
21	17.8122	11359.9	10974	0.966027	11896.4	10974	0.922462	12047.7	10974	0.91088		21	17.8122	6322.38	6443.5	1.01916	6682.57	6443.5	0.964224	6400.97	6443.5	1.00664		20	16.964	8157.18	7709.5	0.945118	7849.26	7709.5	0.982194	7945.06	7709.5	0.970351		20	16.964	7728.48	7857	1.01663	8121.81	7857	0.967395	7687.98	7857	1.02198		21	17.8122
22	18.6604	11317.8	10974	0.969626	11936.3	10974	0.919381	11998.2	10974	0.914636		22	18.6604	6312.62	6443.5	1.02073	6616.68	6443.5	0.973826	6358.26	6443.5	1.01341		21	17.8122	8006.69	7709.5	0.962882	7736.45	7709.5	0.996516	7853.41	7709.5	0.981675		21	17.8122	7613.32	7857	1.03201	8073.73	7857	0.973156	7624.38	7857	1.03051		22	18.6604
23	19.5086	11244	10974	0.975989	11941.8	10974	0.91896	11955.5	10974	0.917902		23	19.5086	6269.96	6443.5	1.02768	6545.78	6443.5	0.984374	6305.31	6443.5	1.02192		22	18.6604	7849.43	7709.5	0.982173	7625.71	7709.5	1.01099	7759.14	7709.5	0.993602		22	18.6604	7521.37	7857	1.04462	8010.46	7857	0.980843	7580.83	7857	1.03643		23	19.5086
24	20.3568	11208.6	10974	0.979073	11938.7	10974	0.919193	11906.3	10974	0.9217		24	20.3568	6205.73	6443.5	1.03831	6488.68	6443.5	0.993038	6243.47	6443.5	1.03204		23	19.5086	7674.84	7709.5	1.00452	7511.16	7709.5	1.02641	7658.22	7709.5	1.0067		23	19.5086	7429.64	7857	1.05752	7947.7	7857	0.988588	7546.11	7857	1.0412		24	20.3568
25	21.205	11186	10974	0.981049	11905.6	10974	0.921749	11820.5	10974	0.928385		25	21.205	6145.16	6443.5	1.04855	6439.66	6443.5	1.0006	6181.19	6443.5	1.04244		24	20.3568	7494.71	7709.5	1.02866	7396.53	7709.5	1.04231	7552.18	7709.5	1.02083		24	20.3568	7333.63	7857	1.07137	7876.84	7857	0.997481	7488.17	7857	1.04926		25	21.205
26	22.0532	11121.8	10974	0.986708	11824.1	10974	0.928103	11707.4	10974	0.937359		26	22.0532	6104.6	6443.5	1.05552	6413.88	6443.5	1.00462	6124.06	6443.5	1.05216		25	21.205	7306.75	7709.5	1.05512	7282.71	7709.5	1.0586	7442.73	7709.5	1.03584		25	21.205	7242.59	7857	1.08483	7815.76	7857	1.00528	7417.86	7857	1.0592		26	22.0532
27	22.9014	11080	10974	0.990429	11719.9	10974	0.936357	11583.2	10974	0.947408		27	22.9014	6057.81	6443.5	1.06367	6408.05	6443.5	1.00553	6056.02	6443.5	1.06398		26	22.0532	7118.65	7709.5	1.083	7216.38	7709.5	1.06833	7328.49	7709.5	1.05199		26	22.0532	7167.12	7857	1.09626	7746.02	7857	1.01433	7367.09	7857	1.0665		27	22.9014
28	23.7496	11021.3	10974	0.99571	11573.8	10974	0.948177	11428.4	10974	0.960242		28	23.7496	6001.43	6443.5	1.07366	6366.32	6443.5	1.01212	5981.98	6443.5	1.07715		27	22.9014	6924.87	7709.5	1.11331	7153.49	7709.5	1.07773	7179.53	7709.5	1.07382		27	22.9014	7053.61	7857	1.1139	7652.98	7857	1.02666	7304.96	7857	1.07557		28	23.7496
29	24.5978	10883.8	10974	1.00828	11372.7	10974	0.964943	11250.5	10974	0.975426		29	24.5978	5946.27	6443.5	1.08362	6292.07	6443.5	1.02407	5904.82	6443.5	1.09123		28	23.7496	6729.03	7709.5	1.14571	7079.95	7709.5	1.08892	7023.48	7709.5	1.09768		28	23.7496	6930.03	7857	1.13376	7539.05	7857	1.04217	7215.14	7857	1.08896		29	24.5978
30	25.446	10708.9	10974	1.02475	11114.1	10974	0.987395	11038	10974	0.994202		30	25.446	5903.68	6443.5	1.09144	6172.15	6443.5	1.04396	5812.03	6443.5	1.10865		29	24.5978	6544.62	7709.5	1.17799	6995.64	7709.5	1.10204	6868.54	7709.5	1.12244		29	24.5978	6814.17	7857	1.15304	7447.42	7857	1.055	7118.8	7857	1.1037		30	25.446
31	26.2942	10518.6	10974	1.04329	10830.6	10974	1.01324	10770.8	10974	1.01887		31	26.2942	5833.73	6443.5	1.10452	6057.92	6443.5	1.06365	5707.39	6443.5	1.12898		30	25.446	6368.81	7709.5	1.21051	6901.94	7709.5	1.117	6709.5	7709.5	1.14904		30	25.446	6672.56	7857	1.17751	7342.89	7857	1.07001	7014.38	7857	1.12013		31	26.2942
32	27.1424	10351.5	10974	1.06014	10497.2	10974	1.04542	10482.2	10974	1.04692		32	27.1424	5759.36	6443.5	1.11879	5930.73	6443.5	1.08646	5595.54	6443.5	1.15154		31	26.2942	6189.18	7709.5	1.24564	6806.24	7709.5	1.13271	6541.59	7709.5	1.17854		31	26.2942	6529.28	7857	1.20335	7237.69	7857	1.08557	6887.91	7857	1.14069		32	27.1424
33	27.9906	10157.6	10974	1.08037	10155.9	10974	1.08055	10181.3	10974	1.07785		33	27.9906	5715.7	6443.5	1.12733	5810.44	6443.5	1.10895	5482.34	6443.5	1.17532		32	27.1424	5996.46	7709.5	1.28568	6742.71	7709.5	1.14338	6355.78	7709.5	1.21299		32	27.1424	6393.4	7857	1.22892	7091.12	7857	1.10801	6745.99	7857	1.16469		33	27.9906
34	28.8388	9918.84	10974	1.10638	9841.11	10974	1.11512	9853.5	10974	1.11372		34	28.8388	5660.88	6443.5	1.13825	5681.22	6443.5	1.13417	5366.5	6443.5	1.20069		33	27.9906	5815.25	7709.5	1.32574	6685.51	7709.5	1.15317	6167.29	7709.5	1.25006		33	27.9906	6250.78	7857	1.25696	6934	7857	1.13311	6594.56	7857	1.19144		34	28.8388
35	29.687	9671.44	10974	1.13468	9532.68	10974	1.1512	9531.07	10974	1.15139		35	29.687	5606.53	6443.5	1.14929	5566.65	6443.5	1.15752	5238.66	6443.5	1.22999		34	28.8388	5653.28	7709.5	1.36372	6637.23	7709.5	1.16155	5993.08	7709.5	1.2864		34	28.8388	6138.02	7857	1.28005	6751.61	7857	1.16372	6420.36	7857	1.22376		35	29.687
36	30.5352	9463.2	10974	1.15965	9246.16	10974	1.18687	9238.36	10974	1.18787		36	30.5352	5547.47	6443.5	1.16152	5384.18	6443.5	1.19675	5091.68	6443.5	1.2655		35	29.687	5496.23	7709.5	1.40269	6604.7	7709.5	1.16727	5828.23	7709.5	1.32279		35	29.687	6073.59	7857	1.29363	6571.88	7857	1.19555	6234.83	7857	1.26018		36	30.5352
37	31.3834	9311.08	10974	1.1786	8989.02	10974	1.22082	8964.65	10974	1.22414		37	31.3834	5466.26	6443.5	1.17878	5184.18	6443.5	1.24292	4941.22	6443.5	1.30403		36	30.5352	5355.47	7709.5	1.43956	6549.11	7709.5	1.17718	5660.43	7709.5	1.362		36	30.5352	6012.34	7857	1.30681	6430.47	7857	1.22184	6060.9	7857	1.29634		37	31.3834
38	32.2316	9185.08	10974	1.19476	8756.6	10974	1.25323	8738.37	10974	1.25584		38	32.2316	5364.55	6443.5	1.20113	4968.57	6443.5	1.29685	4806.35	6443.5	1.34062		37	31.3834	5251.47	7709.5	1.46807	6472.47	7709.5	1.19112	5519.67	7709.5	1.39673		37	31.3834	5933.55	7857	1.32417	6329.5	7857	1.24133	5890.75	7857	1.33379		38	32.2316
39	33.0798	9084.03	10974	1.20805	8608.33	10974	1.27481	8582.69	10974	1.27862		39	33.0798	5255.04	6443.5	1.22616	4807.18	6443.5	1.34039	4695.96	6443.5	1.37214		38	32.2316	5190.59	7709.5	1.48528	6397.69	7709.5	1.20504	5408.93	7709.5	1.42533		38	32.2316	5896.42	7857	1.3325	6239.9	7857	1.25915	5734.77	7857	1.37006		39	33.0798
40	33.928	9020.12	10974	1.21661	8526.19	10974	1.28709	8497.78	10974	1.2914		40	33.928	5159.89	6443.5	1.24877	4701.99	6443.5	1.37038	4614.84	6443.5	1.39626		39	33.0798	5136.27	7709.5	1.50099	6336	7709.5	1.21678	5321.63	7709.5	1.44871		39	33.0798	5932.09	7857	1.32449	6176.58	7857	1.27206	5602.01	7857	1.40253		40	33.928
41	34.7762	8981.46	10974	1.22185	8517.18	10974	1.28845	8488.92	10974	1.29274		41	34.7762	5110.6	6443.5	1.26081	4664.85	6443.5	1.38129	4572.73	6443.5	1.40912		40	33.928	5095.86	7709.5	1.51289	6282.28	7709.5	1.22718	5251.01	7709.5	1.46819		40	33.928	6014.17	7857	1.30641	6150	7857	1.27756	5499.06	7857	1.42879		41	34.7762
42	35.6244	8998.35	10974	1.21956	8577.73	10974	1.27936	8562.28	10974	1.28167		42	35.6244	5099.25	6443.5	1.26362	4716.45	6443.5	1.36618	4567.4	6443.5	1.41076		41	34.7762	5127.42	7709.5	1.50358	6218.33	7709.5	1.2398	5237.3	7709.5	1.47204		41	34.7762	6102.86	7857	1.28743	6150.85	7857	1.27738	5438.46	7857	1.44471		42	35.6244
43	36.4726	9094.21	10974	1.2067	8703	10974	1.26094	8707.65	10974	1.26027		43	36.4726	5132.91	6443.5	1.25533	4815.02	6443.5	1.33821	4594.22	6443.5	1.40252		42	35.6244	5199.86	7709.5	1.48264	6164.33	7709.5	1.25066	5282.22	7709.5	1.45952		42	35.6244	6211.65	7857	1.26488	6193.18	7857	1.26865	5404.7	7857	1.45373		43	36.4726
44	37.3208	9241.7	10974	1.18744	8920.45	10974	1.23021	8896.5	10974	1.23352		44	37.3208	5183.79	6443.5	1.24301	4949.14	6443.5	1.30194	4655.49	6443.5	1.38407		43	36.4726	5280.22	7709.5	1.46007	6122.59	7709.5	1.25919	5372.25	7709.5	1.43506		43	36.4726	6349.19	7857	1.23748	6264.47	7857	1.25422	5404.17	7857	1.45388		44	37.3208
45	38.169	9416.96	10974	1.16534	9186.74	10974	1.19455	9110.36	10974	1.20456		45	38.169	5230.97	6443.5	1.2318	5129.03	6443.5	1.25628	4767.34	6443.5	1.35159		44	37.3208	5389.83	7709.5	1.43038	6108.13	7709.5	1.26217	5513.16	7709.5	1.39838		44	37.3208	6463.87	7857	1.21553	6391.29	7857	1.22933	5457.81	7857	1.43959		45	38.169
46	39.0172	9611.58	10974	1.14175	9485.64	10974	1.15691	9351.52	10974	1.1735		46	39.0172	5294.82	6443.5	1.21694	5295.27	6443.5	1.21684	4905.92	6443.5	1.31341		45	38.169	5532.59	7709.5	1.39347	6116.76	7709.5	1.26039	5697.26	7709.5	1.35319		45	38.169	6575.03	7857	1.19498	6577.37	7857	1.19455	5570.92	7857	1.41036		46	39.0172
47	39.8654	9798.38	10974	1.11998	9792.06	10974	1.1207	9608.53	10974	1.14211		47	39.8654	5395.02	6443.5	1.19434	5447.98	6443.5	1.18273	5054.81	6443.5	1.27473		46	39.0172	5702.59	7709.5	1.35193	6133.15	7709.5	1.25702	5885.54	7709.5	1.30991		46	39.0172	6679.33	7857	1.17632	6765	7857	1.16142	5731.85	7857	1.37076		47	39.8654
48	40.7136	9958.95	10974	1.10192	10050.8	10974	1.09185	9853.66	10974	1.1137		48	40.7136	5504.02	6443.5	1.17069	5632.5	6443.5	1.14399	5211.9	6443.5	1.23631		47	39.8654	5893.81	7709.5	1.30807	6172.01	7709.5	1.24911	6106.46	7709.5	1.26252		47	39.8654	6786.56	7857	1.15773	6952.41	7857	1.13011	5923.99	7857	1.3263		48	40.7136
49	41.5618	10127.1	10974	1.08362	10274.2	10974	1.06811	10078.5	10974	1.08886		49	41.5618	5626.84	6443.5	1.14514	5821.37	6443.5	1.10687	5374.83	6443.5	1.19883		48	40.7136	6102.48	7709.5	1.26334	6231.04	7709.5	1.23727	6343.02	7709.5	1.21543		48	40.7136	6906.76	7857	1.13758	7168.88	7857	1.09599	6145.6	7857	1.27848		49	41.5618
50	42.41	10315.5	10974	1.06384	10490.5	10974	1.04609	10276.9	10974	1.06783		50	42.41	5734.85	6443.5	1.12357	5986.46	6443.5	1.07634	5532.97	6443.5	1.16456		49	41.5618	6317.68	7709.5	1.22031	6305.16	7709.5	1.22273	6572.15	7709.5	1.17306		49	41.5618	7007.56	7857	1.12122	7372.03	7857	1.06579	6403.36	7857	1.22701		50	42.41
51	43.2582	10457.3	10974	1.04941	10672.2	10974	1.02828	10462.3	10974	1.04891		51	43.2582	5834.29	6443.5	1.10442	6141.52	6443.5	1.04917	5685.28	6443.5	1.13336		50	42.41	6550.01	7709.5	1.17702	6403.57	7709.5	1.20394	6773.41	7709.5	1.1382		50	42.41	7095.84	7857	1.10727	7570	7857	1.03791	6681.75	7857	1.17589		51	43.2582
52	44.1064	10554	10974	1.0398	10822.8	10974	1.01397	10651.9	10974	1.03024		52	44.1064	5931.53	6443.5	1.08631	6295.39	6443.5	1.02353	5832.24	6443.5	1.10481		51	43.2582	6785.02	7709.5	1.13625	6530.14	7709.5	1.1806	6965.23	7709.5	1.10686		51	43.2582	7179.94	7857	1.0943	7776.8	7857	1.01031	6942.46	7857	1.13173		52	44.1064
53	44.9546	10619.9	10974	1.03334	10916.2	10974	1.00529	10814	10974	1.01479		53	44.9546	6043.68	6443.5	1.06616	6422.32	6443.5	1.0033	5976.71	6443.5	1.0781		52	44.1064	6999.82	7709.5	1.10139	6718.8	7709.5	1.14745	7137.46	7709.5	1.08015		52	44.1064	7257.44	7857	1.08261	7918.14	7857	0.992278	7175.26	7857	1.09501		53	44.9546
54	45.8028	10671.6	10974	1.02833	10996.1	10974	0.997987	10940.7	10974	1.00305		54	45.8028	6155.01	6443.5	1.04687	6492.03	6443.5	0.992524	6107.11	6443.5	1.05508		53	44.9546	7186.08	7709.5	1.07284	6936.9	7709.5	1.11138	7295.13	7709.5	1.0568		53	44.9546	7338.68	7857	1.07063	8007.02	7857	0.981264	7384.13	7857	1.06404		54	45.8028
55	46.651	10735.2	10974	1.02225	11046.4	10974	0.993449	11062.2	10974	0.992026		55	46.651	6262.07	6443.5	1.02897	6560.61	6443.5	0.982149	6225.89	6443.5	1.03495		54	45.8028	7339.05	7709.5	1.05048	7145.45	7709.5	1.07894	7421.03	7709.5	1.03887		54	45.8028	7424.48	7857	1.05826	8075.84	7857	0.972902	7571.62	7857	1.03769		55	46.651
56	47.4992	10808.4	10974	1.01532	11080.6	10974	0.990378	11187.2	10974	0.98094		56	47.4992	6357.35	6443.5	1.01355	6628.01	6443.5	0.972163	6336.2	6443.5	1.01693		55	46.651	7490.04	7709.5	1.0293	7326.5	7709.5	1.05228	7527.78	7709.5	1.02414		55	46.651	7496.38	7857	1.04811	8128.38	7857	0.966613	7745.74	7857	1.01436		56	47.4992
57	48.3474	10854.9	10974	1.01097	11117.5	10974	0.987091	11300	10974	0.971153		57	48.3474	6433.7	6443.5	1.00152	6674.53	6443.5	0.965387	6424.51	6443.5	1.00296		56	47.4992	7646.13	7709.5	1.00829	7502.71	7709.5	1.02756	7622.95	7709.5	1.01135		56	47.4992	7556.01	7857	1.03983	8134.53	7857	0.965882	7887.9	7857	0.996083		57	48.3474
58	49.1956	10869.4	10974	1.00963	11139.8	10974	0.985114	11382.2	10974	0.964135		58	49.1956	6491.47	6443.5	0.992611	6693.07	6443.5	0.962712	6502.82	6443.5	0.990877		57	48.3474	7790.04	7709.5	0.989661	7680.5	7709.5	1.00378	7700.9	7709.5	1.00112		57	48.3474	7639.87	7857	1.02842	8086.49	7857	0.971621	7991.6	7857	0.983157		58	49.1956
59	50.0438	10890.9	10974	1.00763	11149.7	10974	0.984244	11439	10974	0.959353		59	50.0438	6543.33	6443.5	0.984743	6725.51	6443.5	0.958069	6580.6	6443.5	0.979166		58	49.1956	7899.01	7709.5	0.976008	7809.89	7709.5	0.987146	7767.55	7709.5	0.992527		58	49.1956	7732.62	7857	1.01609	8061.37	7857	0.974648	8079.16	7857	0.972502		59	50.0438
60	50.892	10932.3	10974	1.00381	11152.9	10974	0.98396	11496.9	10974	0.954521		60	50.892	6616.66	6443.5	0.973829	6744.31	6443.5	0.955398	6658.18	6443.5	0.967757		59	50.0438	7978.03	7709.5	0.966341	7893.7	7709.5	0.976665	7818.81	7709.5	0.98602		59	50.0438	7801.47	7857	1.00712	8041.28	7857	0.977083	8133.31	7857	0.966027		60	50.892
61	51.7402	10953.3	10974	1.00189	11109.3	10974	0.987817	11542	10974	0.950788		61	51.7402	6674.76	6443.5	0.965353	6738.88	6443.5	0.956168	6727.86	6443.5	0.957734		60	50.892	8039.73	7709.5	0.958925	7946.86	7709.5	0.970132	7878.97	7709.5	0.978491		60	50.892	7855.14	7857	1.00024	8014.78	7857	0.980314	8155.77	7857	0.963367		61	51.7402
62	52.5884	10946.1	10974	1.00254	11078.4	10974	0.990579	11577.8	10974	0.947847		62	52.5884	6715.14	6443.5	0.959549	6742.44	6443.5	0.955663	6784.06	6443.5	0.949799		61	51.7402	8089.59	7709.5	0.953015	7982.92	7709.5	0.965749	7913.09	7709.5	0.974272		61	51.7402	7912.99	7857	0.992924	8012.34	7857	0.980612	8164.32	7857	0.962358		62	52.5884
63	53.4366	10938	10974	1.00329	11065.7	10974	0.99171	11614.9	10974	0.944819		63	53.4366	6734.26	6443.5	0.956824	6786.83	6443.5	0.949412	6831.35	6443.5	0.943225		62	52.5884	8133.86	7709.5	0.947828	8014.33	7709.5	0.961964	7936.25	7709.5	0.971429		62	52.5884	7958.51	7857	0.987245	8012.38	7857	0.980608	8164.85	7857	0.962296		63	53.4366
64	54.2848	10944.4	10974	1.0027	11060.3	10974	0.992194	11622.6	10974	0.944193		64	54.2848	6759.12	6443.5	0.953305	6820.18	6443.5	0.944769	6880.16	6443.5	0.936533		63	53.4366	8163.4	7709.5	0.944398	8054.29	7709.5	0.957192	7949.33	7709.5	0.96983		63	53.4366	8016.02	7857	0.980162	8014.49	7857	0.980349	8171.6	7857	0.961501		64	54.2848
65	55.133	10988.7	10974	0.998664	11061.1	10974	0.992128	11633.8	10974	0.943285		65	55.133	6794.91	6443.5	0.948283	6843.53	6443.5	0.941547	6923.53	6443.5	0.930666		64	54.2848	8180.71	7709.5	0.9424	8059.02	7709.5	0.95663	7965.08	7709.5	0.967912		64	54.2848	8078.08	7857	0.972632	8019.58	7857	0.979727	8180.81	7857	0.960418		65	55.133
66	55.9812	11026.4	10974	0.99525	11065.2	10974	0.991758	11666.6	10974	0.940638		66	55.9812	6818.07	6443.5	0.945062	6871.17	6443.5	0.937759	6960.7	6443.5	0.925697		65	55.133	8177.44	7709.5	0.942777	8065.99	7709.5	0.955803	7998.25	7709.5	0.963898		65	55.133	8086.22	7857	0.971653	8020.85	7857	0.979572	8182.57	7857	0.960212		66	55.9812
67	56.8294	11035.5	10974	0.994426	11064	10974	0.991865	11679.7	10974	0.939576		67	56.8294	6829.18	6443.5	0.943525	6888.8	6443.5	0.935359	6986.62	6443.5	0.922262		66	55.9812	8185.96	7709.5	0.941795	8092.54	7709.5	0.952668	8016.67	7709.5	0.961684		66	55.9812	8095.13	7857	0.970584	7984.89	7857	0.983983	8171.09	7857	0.961561		67	56.8294
68	57.6776	11039.3	10974	0.994083	11066.3	10974	0.991662	11676.1	10974	0.939869		68	57.6776	6852.16	6443.5	0.940361	6900.17	6443.5	0.933818	7007.1	6443.5	0.919567		67	56.8294	8191.4	7709.5	0.94117	8122.22	7709.5	0.949186	8015.51	7709.5	0.961823		67	56.8294	8117.46	7857	0.967914	7947.35	7857	0.988631	8146.78	7857	0.96443		68	57.6776
69	58.5258	11063.7	10974	0.991893	11067.8	10974	0.991522	11674.9	10974	0.939967		69	58.5258	6883.26	6443.5	0.936111	6872.41	6443.5	0.93759	7024.51	6443.5	0.917289		68	57.6776	8198.27	7709.5	0.940381	8127.24	7709.5	0.9486	8029.51	7709.5	0.960146		68	57.6776	8131.36	7857	0.966259	7931.58	7857	0.990597	8136.93	7857	0.965598		69	58.5258
70	59.374	11100	10974	0.988651	11052.5	10974	0.992901	11666.9	10974	0.940607		70	59.374	6909.03	6443.5	0.93262	6857.94	6443.5	0.939568	7046.68	6443.5	0.914402		69	58.5258	8204.17	7709.5	0.939705	8109.64	7709.5	0.950659	8035.15	7709.5	0.959472		69	58.5258	8145.06	7857	0.964634	7908.14	7857	0.993533	8135.86	7857	0.965725		70	59.374
71	60.2222	11104.2	10974	0.988276	11015.2	10974	0.99626	11661.8	10974	0.941025		71	60.2222	6936.81	6443.5	0.928886	6849.95	6443.5	0.940664	7072.19	6443.5	0.911104		70	59.374	8193.23	7709.5	0.94096	8106.04	7709.5	0.951081	8010.88	7709.5	0.962379		70	59.374	8154.51	7857	0.963516	7879.82	7857	0.997104	8105.17	7857	0.969381		71	60.2222
72	61.0704	11084.9	10974	0.989994	10985.3	10974	0.998968	11661.9	10974	0.941012		72	61.0704	6946.96	6443.5	0.927527	6819.24	6443.5	0.9449	7082.77	6443.5	0.909743		71	60.2222	8170.62	7709.5	0.943564	8110.31	7709.5	0.95058	7992.51	7709.5	0.964591		71	60.2222	8172.79	7857	0.961361	7881.42	7857	0.996902	8063.8	7857	0.974355		72	61.0704
73	61.9186	11070.5	10974	0.991284	10975.6	10974	0.999851	11660.2	10974	0.941148		73	61.9186	6950.07	6443.5	0.927113	6795.58	6443.5	0.948189	7089.31	6443.5	0.908903		72	61.0704	8159.36	7709.5	0.944866	8100.21	7709.5	0.951765	7979.17	7709.5	0.966203		72	61.0704	8160.1	7857	0.962856	7862.92	7857	0.999247	8035.68	7857	0.977764		73	61.9186
74	62.7668	11080.7	10974	0.990367	10996.3	10974	0.997968	11666	10974	0.940683		74	62.7668	6967.09	6443.5	0.924849	6816.51	6443.5	0.945278	7091.81	6443.5	0.908583		73	61.9186	8152.54	7709.5	0.945656	8090.82	7709.5	0.95287	7964.85	7709.5	0.96794		73	61.9186	8150.96	7857	0.963936	7852.81	7857	1.00053	8025.14	7857	0.979048		74	62.7668
75	63.615	11080	10974	0.990431	11021.8	10974	0.995662	11670.4	10974	0.940331		75	63.615	6993.1	6443.5	0.921409	6807.29	6443.5	0.946558	7089.69	6443.5	0.908855		74	62.7668	8132.47	7709.5	0.94799	8069.26	7709.5	0.955416	7948.61	7709.5	0.969918		74	62.7668	8182.55	7857	0.960214	7883.96	7857	0.99658	8019.72	7857	0.97971		75	63.615
76	64.4632	11069.9	10974	0.991336	11020.7	10974	0.995764	11657.3	10974	0.941385		76	64.4632	6998.74	6443.5	0.920665	6773.69	6443.5	0.951254	7086.41	6443.5	0.909276		75	63.615	8130.37	7709.5	0.948235	8051.29	7709.5	0.957548	7917.09	7709.5	0.97378		75	63.615	8196.81	7857	0.958544	7918.52	7857	0.992231	8002.77	7857	0.981785		76	64.4632
77	65.3114	11058.2	10974	0.992386	11001.6	10974	0.997489	11648.1	10974	0.942131		77	65.3114	6988.11	6443.5	0.922066	6753.88	6443.5	0.954045	7086.15	6443.5	0.909309		76	64.4632	8140.55	7709.5	0.947049	8011.56	7709.5	0.962297	7868.69	7709.5	0.979769		76	64.4632	8194.71	7857	0.958789	7938.65	7857	0.989715	7973.05	7857	0.985445		77	65.3114
78	66.1596	11021	10974	0.995733	10996.1	10974	0.997987	11649.1	10974	0.942046		78	66.1596	6978.57	6443.5	0.923327	6736.76	6443.5	0.956469	7077.39	6443.5	0.910435		77	65.3114	8152.21	7709.5	0.945694	7956.83	7709.5	0.968916	7832.08	7709.5	0.984349		77	65.3114	8177.7	7857	0.960784	7953.57	7857	0.987858	7953.75	7857	0.987836		78	66.1596
79	67.0078	10986.9	10974	0.998824	10989.3	10974	0.998606	11658.6	10974	0.941279		79	67.0078	6985.07	6443.5	0.922467	6751.2	6443.5	0.954422	7061.16	6443.5	0.912526		78	66.1596	8143.08	7709.5	0.946755	7898.79	7709.5	0.976036	7810.02	7709.5	0.987129		78	66.1596	8152.73	7857	0.963726	7932.12	7857	0.99053	7947.64	7857	0.988595		79	67.0078
80	67.856	11016.3	10974	0.996163	10985.4	10974	0.998961	11657.2	10974	0.94139		80	67.856	7001.34	6443.5	0.920323	6732.12	6443.5	0.957128	7056.43	6443.5	0.913139		79	67.0078	8102.43	7709.5	0.951505	7867.05	7709.5	0.979973	7791.83	7709.5	0.989434		79	67.0078	8162.33	7857	0.962593	7923.45	7857	0.991614	7953.82	7857	0.987827		80	67.856
																								80	67.856
[truncated: 17 more columns]

## Sheet: NormalizedAUC_GRAPH
* Areau under the curve awas calculated from density plots: the AUC fom the subapex (left and right averaged) was normalized by the apex and plotted.
All density plots used to calculate the AUC can be found in the remaining sheets of this excel file.
Data plotted in dot graph in Figure 3 B
SAMPLE		code	tip/apex	left	right	subapex	normalized: subapex by apex
WT	1	CW7	4.5842	7.49131	6.31294	6.12948	1.33709
WT	2	CW13	2.26948	4.85518	3.85615	3.66027	1.61282
							1.47496	average
WT+HF	1	HF1	3.29884	5.24589	5.5558	5.40085	1.6372
WT+HF	2	HF2	4.09221	5.86142	2.35853	4.10998	1.00434
WT+HF	3	HF4	1.94271	2.23616	1.87806	2.05711	1.05888
WT+HF	4	HF7	5.31059	5.09197	4.57446	4.83322	0.91011
WT+HF	5	KHF	4.05671	2.76426	2.14521	2.45473	0.605105
							1.04313	average
cslA	1	cslAnonHF_A	6.00077	6.65554	3.59645	5.12599	0.854223
cslA	2	cslAnonHF_H	2.30372	3.01313		3.01313	1.30794
cslA	3	cslAnonHF_K	3.84544	3.9435	5.63371	4.78861	1.24527
cslA	4	cslAnonHF_M	3.46804	5.14373	7.30654	6.22514	1.795
cslA	5	cslAnonHF_O	6.79836	8.3328	9.01957	8.67618	1.27622
							1.29573	average
cslA+HF	1	cslAHF_08	2.38592	1.23926		1.23926	0.519406
cslA+HF	2	cslAHF_04	5.0686	4.73798	2.89959	3.81878	0.75342
cslA+HF	3	cslAHF_09	3.9451	3.01357	5.98704	4.50031	1.14073
cslA+HF	4	cslAHF_13	2.88711	2.67438	3.04624	2.86031	0.990717
cslA+HF	5	cslAHF_15	7.84095	6.39926	4.09311	5.24619	0.669075
							0.81467	average
matAB	1	matABnonHF_A	5.2616		4.2576	4.2576	0.809184
matAB	2	matABnonHF_H	5.85627	9.1404		9.1404	1.56079
matAB	3	matABnonHF_I	8.99802		12.2178	12.2178	1.35783
matAB	4	matABnonHF_N	2.56406	4.06651		4.06651	1.58597
							1.32844	average
matAB+HF	1	matABHF_04	7.37157	7.39754		7.39754	1.00352
matAB+HF	2	matABHF_06	4.23048	4.53469	3.84161	4.18815	0.989995
matAB+HF	3	matABHF_08	2.09526	1.57062	1.64129	1.60596	0.766472
matAB+HF	4	matABHF_12	1.1494	0.927293	1.21402	1.07065	0.931487
matAB+HF	5	matABHF_16	0.44055	0.682814		0.682814	1.54991
matAB+HF	6	matABHF_21	5.06484	4.73595	4.91645	4.8262	0.952883
							1.03238	average

## Sheet: WT_01
Scoelicolor WT / density sample #1
(CW7)
pixel	nm	subapical_left	background	left_corrected	left_ratio	apex	background	apex_corrected	apex_ratio	subapical_right	background	right_corrected	right_ratio		pixel	pixel size	left (pixel value)	AUC		pixel	nm	apex	AUC		pixel	nm	right	AUC
0	0	8727.58	7709.5	1018.08	-0.116651	8225.88	7709.5	516.38	-0.062775	8239.19	7709.5	529.69	-0.0642891		1	0.8482	0.00451606	0.0140695		1	0.8482	0.0109878	0.0158587		1	0.8482	0.00669607	0.0116743
1	0.8482	8776.34	7709.5	1066.84	-0.121559	8254.46	7709.5	544.96	-0.0660201	8266.95	7709.5	557.45	-0.0674312		2	1.6964	0.0286589	0.0355307		2	1.6964	0.026406	0.0291438		2	1.6964	0.0208311	0.0240355
2	1.6964	8823.39	7709.5	1113.89	-0.126243	8288.18	7709.5	578.68	-0.0698199	8293.76	7709.5	584.26	-0.0704457		3	2.5446	0.0551203	0.0585769		3	2.5446	0.0423131	0.0427986		3	2.5446	0.035843	0.0372501
3	2.5446	8878.22	7709.5	1168.72	-0.131639	8297.68	7709.5	588.18	-0.0708849	8326.13	7709.5	616.63	-0.0740596		4	3.3928	0.0830003	0.0832535		4	3.3928	0.0586032	0.0538338		4	3.3928	0.0519902	0.0533548
4	3.3928	8914.3	7709.5	1204.8	-0.135154	8297.58	7709.5	588.08	-0.0708737	8349.08	7709.5	639.58	-0.0766048		5	4.241	0.113306	0.109848		5	4.241	0.0683334	0.0619437		5	4.241	0.0738168	0.0727298
5	4.241	8940.33	7709.5	1230.83	-0.137672	8279.35	7709.5	569.85	-0.0688279	8347.39	7709.5	637.89	-0.0764179		6	5.0892	0.145707	0.13728		6	5.0892	0.0777257	0.0706745		6	5.0892	0.0976752	0.0933494
6	5.0892	8966.34	7709.5	1256.84	-0.140173	8278.75	7709.5	569.25	-0.0687604	8349.19	7709.5	639.69	-0.076617		7	5.9374	0.17799	0.164763		7	5.9374	0.0889201	0.0809877		7	5.9374	0.122437	0.115134
7	5.9374	8961.63	7709.5	1252.13	-0.139721	8302.27	7709.5	592.77	-0.0713985	8374.68	7709.5	665.18	-0.0794275		8	6.7856	0.210509	0.193453		8	6.7856	0.102044	0.0928984		8	6.7856	0.149042	0.138926
8	6.7856	8971.04	7709.5	1261.54	-0.140624	8309.36	7709.5	599.86	-0.0721909	8385.57	7709.5	676.07	-0.080623		9	7.6338	0.245642	0.225331		9	7.6338	0.117005	0.105904		9	7.6338	0.178536	0.166046
9	7.6338	8978.59	7709.5	1269.09	-0.141346	8284.68	7709.5	575.18	-0.0694269	8398.49	7709.5	688.99	-0.0820374		10	8.482	0.285675	0.2593		10	8.482	0.132711	0.117091		10	8.482	0.21299	0.196381
10	8.482	8959.54	7709.5	1250.04	-0.139521	8265.98	7709.5	556.48	-0.0673217	8403.97	7709.5	694.47	-0.0826359		11	9.3302	0.325738	0.2924		11	9.3302	0.143383	0.125766		11	9.3302	0.250063	0.227514
11	9.3302	8935.18	7709.5	1225.68	-0.137175	8262.8	7709.5	553.3	-0.0669628	8397.74	7709.5	688.24	-0.0819554		12	10.1784	0.363722	0.325035		12	10.1784	0.153166	0.133473		12	10.1784	0.2864	0.258356
12	10.1784	8876.81	7709.5	1167.31	-0.131501	8257.59	7709.5	548.09	-0.0663741	8387.4	7709.5	677.9	-0.0808236		13	11.0266	0.402689	0.357196		13	11.0266	0.161554	0.139456		13	11.0266	0.322786	0.290417
13	11.0266	8821	7709.5	1111.5	-0.126006	8267.66	7709.5	558.16	-0.0675112	8365.65	7709.5	656.15	-0.0784338		14	11.8748	0.439556	0.384922		14	11.8748	0.167275	0.146084		14	11.8748	0.361999	0.321778
14	11.8748	8749.9	7709.5	1040.4	-0.118904	8261.65	7709.5	552.15	-0.0668329	8355.07	7709.5	645.57	-0.0772669		15	12.723	0.468065	0.404315		15	12.723	0.177183	0.156198		15	12.723	0.396732	0.348636
15	12.723	8662.44	7709.5	952.94	-0.110008	8230.84	7709.5	521.34	-0.0633398	8320.52	7709.5	611.02	-0.0734353		16	13.5712	0.485284	0.41828		16	13.5712	0.191122	0.168014		16	13.5712	0.425328	0.37068
16	13.5712	8570	7709.5	860.5	-0.100408	8184.17	7709.5	474.67	-0.0579986	8275.36	7709.5	565.86	-0.0683789		17	14.4194	0.500992	0.429989		17	14.4194	0.205044	0.178894		17	14.4194	0.44871	0.388859
17	14.4194	8477.3	7709.5	767.8	-0.0905713	8113.8	7709.5	404.3	-0.0498287	8211.71	7709.5	502.21	-0.0611578		18	15.2676	0.512895	0.431088		18	15.2676	0.216777	0.188283		18	15.2676	0.468194	0.398752
18	15.2676	8384.62	7709.5	675.12	-0.0805189	8034.72	7709.5	325.22	-0.0404768	8122.81	7709.5	413.31	-0.0508826		19	16.1158	0.503583	0.418255		19	16.1158	0.227182	0.198048		19	16.1158	0.472037	0.395073
19	16.1158	8288.14	7709.5	578.64	-0.0698154	7946.36	7709.5	236.86	-0.0298074	8037.67	7709.5	328.17	-0.040829		20	16.964	0.482636	0.399802		20	16.964	0.239802	0.208006		20	16.964	0.459519	0.379391
20	16.964	8157.18	7709.5	447.68	-0.0548817	7849.26	7709.5	139.76	-0.0178055	7945.06	7709.5	235.56	-0.0296486		21	17.8122	0.460072	0.37764		21	17.8122	0.250663	0.216228		21	17.8122	0.43506	0.353462
21	17.8122	8006.69	7709.5	297.19	-0.0371177	7736.45	7709.5	26.95	-0.00348351	7853.41	7709.5	143.91	-0.0183245		22	18.6604	0.430379	0.349395		22	18.6604	0.259189	0.221109		22	18.6604	0.398381	0.318743
22	18.6604	7849.43	7709.5	139.93	-0.0178268	7625.71	7709.5	-83.79	0.0109878	7759.14	7709.5	49.64	-0.00639762		23	19.5086	0.39347	0.316124		23	19.5086	0.26217	0.221618		23	19.5086	0.353194	0.281221
23	19.5086	7674.84	7709.5	-34.66	0.00451606	7511.16	7709.5	-198.34	0.026406	7658.22	7709.5	-51.28	0.00669607		24	20.3568	0.35193	0.279905		24	20.3568	0.260389	0.219434		24	20.3568	0.309905	0.242764
24	20.3568	7494.71	7709.5	-214.79	0.0286589	7396.53	7709.5	-312.97	0.0423131	7552.18	7709.5	-157.32	0.0208311		25	21.205	0.308067	0.242333		25	21.205	0.257021	0.214649		25	21.205	0.262515	0.202697
25	21.205	7306.75	7709.5	-402.75	0.0551203	7282.71	7709.5	-426.79	0.0586032	7442.73	7709.5	-266.77	0.035843		26	22.0532	0.263339	0.205114		26	22.0532	0.249107	0.206274		26	22.0532	0.215431	0.164757
26	22.0532	7118.65	7709.5	-590.85	0.0830003	7216.38	7709.5	-493.12	0.0683334	7328.49	7709.5	-381.01	0.0519902		27	22.9014	0.220306	0.168506		27	22.9014	0.237273	0.195087		27	22.9014	0.173056	0.132004
27	22.9014	6924.87	7709.5	-784.63	0.113306	7153.49	7709.5	-556.01	0.0777257	7179.53	7709.5	-529.97	0.0738168		28	23.7496	0.177021	0.13286		28	23.7496	0.222729	0.180949		28	23.7496	0.138201	0.103928
28	23.7496	6729.03	7709.5	-980.47	0.145707	7079.95	7709.5	-629.55	0.0889201	7023.48	7709.5	-686.02	0.0976752		29	24.5978	0.136253	0.100783		29	24.5978	0.203938	0.163084		29	24.5978	0.106855	0.0793072
29	24.5978	6544.62	7709.5	-1164.88	0.17799	6995.64	7709.5	-713.86	0.102044	6868.54	7709.5	-840.96	0.122437		30	25.446	0.101385	0.0738882		30	25.446	0.180603	0.139128		30	25.446	0.0801462	0.0580793
30	25.446	6368.81	7709.5	-1340.69	0.210509	6901.94	7709.5	-807.56	0.117005	6709.5	7709.5	-1000	0.149042		31	26.2942	0.072838	0.0522977		31	26.2942	0.147452	0.109769		31	26.2942	0.0568009	0.0405749
31	26.2942	6189.18	7709.5	-1520.32	0.245642	6806.24	7709.5	-903.26	0.132711	6541.59	7709.5	-1167.91	0.178536		32	27.1424	0.0504766	0.0338333		32	27.1424	0.111375	0.0807121		32	27.1424	0.038872	0.0267233
32	27.1424	5996.46	7709.5	-1713.04	0.285675	6742.71	7709.5	-966.79	0.143383	6355.78	7709.5	-1353.72	0.21299		33	27.9906	0.0293002	0.0159411		33	27.9906	0.0789383	0.055648		33	27.9906	0.0241399	0.0150529
33	27.9906	5815.25	7709.5	-1894.25	0.325738	6685.51	7709.5	-1023.99	0.153166	6167.29	7709.5	-1542.21	0.250063		34	28.8388	0.00828785			34	28.8388	0.052276	0.0338593		34	28.8388	0.0113539	0.00528879
34	28.8388	5653.28	7709.5	-2056.22	0.363722	6637.23	7709.5	-1072.27	0.161554	5993.08	7709.5	-1716.42	0.2864		som			7.49131		35	29.687	0.027562	0.0132904		35	29.687	0.00111675
35	29.687	5496.23	7709.5	-2213.27	0.402689	6604.7	7709.5	-1104.8	0.167275	5828.23	7709.5	-1881.27	0.322786							36	30.5352	0.0037758
36	30.5352	5355.47	7709.5	-2354.03	0.439556	6549.11	7709.5	-1160.39	0.177183	5660.43	7709.5	-2049.07	0.361999							som			4.5842		som			6.31294
37	31.3834	5251.47	7709.5	-2458.03	0.468065	6472.47	7709.5	-1237.03	0.191122	5519.67	7709.5	-2189.83	0.396732
38	32.2316	5190.59	7709.5	-2518.91	0.485284	6397.69	7709.5	-1311.81	0.205044	5408.93	7709.5	-2300.57	0.425328
39	33.0798	5136.27	7709.5	-2573.23	0.500992	6336	7709.5	-1373.5	0.216777	5321.63	7709.5	-2387.87	0.44871
40	33.928	5095.86	7709.5	-2613.64	0.512895	6282.28	7709.5	-1427.22	0.227182	5251.01	7709.5	-2458.49	0.468194			tip	apex	4.5842
41	34.7762	5127.42	7709.5	-2582.08	0.503583	6218.33	7709.5	-1491.17	0.239802	5237.3	7709.5	-2472.2	0.472037			left		7.49131
42	35.6244	5199.86	7709.5	-2509.64	0.482636	6164.33	7709.5	-1545.17	0.250663	5282.22	7709.5	-2427.28	0.459519			right		6.31294
43	36.4726	5280.22	7709.5	-2429.28	0.460072	6122.59	7709.5	-1586.91	0.259189	5372.25	7709.5	-2337.25	0.43506				subapex	6.90212
44	37.3208	5389.83	7709.5	-2319.67	0.430379	6108.13	7709.5	-1601.37	0.26217	5513.16	7709.5	-2196.34	0.398381			normalized AUC		1.50563
45	38.169	5532.59	7709.5	-2176.91	0.39347	6116.76	7709.5	-1592.74	0.260389	5697.26	7709.5	-2012.24	0.353194
46	39.0172	5702.59	7709.5	-2006.91	0.35193	6133.15	7709.5	-1576.35	0.257021	5885.54	7709.5	-1823.96	0.309905
47	39.8654	5893.81	7709.5	-1815.69	0.308067	6172.01	7709.5	-1537.49	0.249107	6106.46	7709.5	-1603.04	0.262515
48	40.7136	6102.48	7709.5	-1607.02	0.263339	6231.04	7709.5	-1478.46	0.237273	6343.02	7709.5	-1366.48	0.215431
49	41.5618	6317.68	7709.5	-1391.82	0.220306	6305.16	7709.5	-1404.34	0.222729	6572.15	7709.5	-1137.35	0.173056
50	42.41	6550.01	7709.5	-1159.49	0.177021	6403.57	7709.5	-1305.93	0.203938	6773.41	7709.5	-936.09	0.138201
51	43.2582	6785.02	7709.5	-924.48	0.136253	6530.14	7709.5	-1179.36	0.180603	6965.23	7709.5	-744.27	0.106855
52	44.1064	6999.82	7709.5	-709.68	0.101385	6718.8	7709.5	-990.7	0.147452	7137.46	7709.5	-572.04	0.0801462
53	44.9546	7186.08	7709.5	-523.42	0.072838	6936.9	7709.5	-772.6	0.111375	7295.13	7709.5	-414.37	0.0568009
54	45.8028	7339.05	7709.5	-370.45	0.0504766	7145.45	7709.5	-564.05	0.0789383	7421.03	7709.5	-288.47	0.038872
55	46.651	7490.04	7709.5	-219.46	0.0293002	7326.5	7709.5	-383	0.052276	7527.78	7709.5	-181.72	0.0241399
56	47.4992	7646.13	7709.5	-63.37	0.00828785	7502.71	7709.5	-206.79	0.027562	7622.95	7709.5	-86.55	0.0113539
57	48.3474	7790.04	7709.5	80.54	-0.0103388	7680.5	7709.5	-29	0.0037758	7700.9	7709.5	-8.6	0.00111675
58	49.1956	7899.01	7709.5	189.51	-0.0239916	7809.89	7709.5	100.39	-0.0128542	7767.55	7709.5	58.05	-0.0074734
59	50.0438	7978.03	7709.5	268.53	-0.0336587	7893.7	7709.5	184.2	-0.0233351	7818.81	7709.5	109.31	-0.0139804
60	50.892	8039.73	7709.5	330.23	-0.0410748	7946.86	7709.5	237.36	-0.0298684	7878.97	7709.5	169.47	-0.0215092
61	51.7402	8089.59	7709.5	380.09	-0.0469851	7982.92	7709.5	273.42	-0.0342506	7913.09	7709.5	203.59	-0.0257283
62	52.5884	8133.86	7709.5	424.36	-0.052172	8014.33	7709.5	304.83	-0.0380356	7936.25	7709.5	226.75	-0.0285714
63	53.4366	8163.4	7709.5	453.9	-0.0556018	8054.29	7709.5	344.79	-0.0428082	7949.33	7709.5	239.83	-0.0301698
64	54.2848	8180.71	7709.5	471.21	-0.0576001	8059.02	7709.5	349.52	-0.04337	7965.08	7709.5	255.58	-0.0320876
65	55.133	8177.44	7709.5	467.94	-0.0572233	8065.99	7709.5	356.49	-0.0441967	7998.25	7709.5	288.75	-0.0361016
66	55.9812	8185.96	7709.5	476.46	-0.0582045	8092.54	7709.5	383.04	-0.0473325	8016.67	7709.5	307.17	-0.0383164
67	56.8294	8191.4	7709.5	481.9	-0.05883	8122.22	7709.5	412.72	-0.0508137	8015.51	7709.5	306.01	-0.0381772
68	57.6776	8198.27	7709.5	488.77	-0.0596187	8127.24	7709.5	417.74	-0.0514	8029.51	7709.5	320.01	-0.0398542
69	58.5258	8204.17	7709.5	494.67	-0.0602949	8109.64	7709.5	400.14	-0.0493413	8035.15	7709.5	325.65	-0.0405282
70	59.374	8193.23	7709.5	483.73	-0.0590402	8106.04	7709.5	396.54	-0.0489191	8010.88	7709.5	301.38	-0.0376213
71	60.2222	8170.62	7709.5	461.12	-0.0564364	8110.31	7709.5	400.81	-0.0494198	7992.51	7709.5	283.01	-0.0354094
72	61.0704	8159.36	7709.5	449.86	-0.0551342	8100.21	7709.5	390.71	-0.0482346	7979.17	7709.5	269.67	-0.0337967
73	61.9186	8152.54	7709.5	443.04	-0.0543438	8090.82	7709.5	381.32	-0.04713	7964.85	7709.5	255.35	-0.0320596
74	62.7668	8132.47	7709.5	422.97	-0.05201	8069.26	7709.5	359.76	-0.044584	7948.61	7709.5	239.11	-0.030082
75	63.615	8130.37	7709.5	420.87	-0.0517652	8051.29	7709.5	341.79	-0.0424516	7917.09	7709.5	207.59	-0.0262205
76	64.4632	8140.55	7709.5	431.05	-0.052951	8011.56	7709.5	302.06	-0.037703	7868.69	7709.5	159.19	-0.0202308
77	65.3114	8152.21	7709.5	442.71	-0.0543055	7956.83	7709.5	247.33	-0.031084	7832.08	7709.5	122.58	-0.015651
78	66.1596	8143.08	7709.5	433.58	-0.0532452	7898.79	7709.5	189.29	-0.0239644	7810.02	7709.5	100.52	-0.0128706
79	67.0078	8102.43	7709.5	392.93	-0.0484953	7867.05	7709.5	157.55	-0.0200266	7791.83	7709.5	82.33	-0.0105662

## Sheet: WT_02
Scoelicolor WT / density sample #2
(CW13)
pixel	nm	subapical_left	background	left_corrected	left_ratio	apex	background	apex_corrected	apex_ratio	subapical_right	background	right_corrected	right_ratio		pixel	pixel size	left (pixel value)	AUC		pixel	nm	apex	AUC		pixel	nm	right	AUC
0	0	8591.17	7858	733.17	-0.0853399	8236.06	7858	378.06	-0.045903	9060.06	7858	1202.06	-0.132677		1	0.8482	0.00207991	0.00818766		1	0.8482	0.00791789	0.0124704		1	0.8482	0.00141585	0.00749261
1	0.8482	8614.44	7858	756.44	-0.0878107	8259.98	7858	401.98	-0.048666	9076.85	7858	1218.85	-0.134281		2	1.6964	0.017226	0.0210672		2	1.6964	0.0214866	0.0236827		2	1.6964	0.0162512	0.0202801
2	1.6964	8623.31	7858	765.31	-0.088749	8264.44	7858	406.44	-0.0491794	9101.97	7858	1243.97	-0.13667		3	2.5446	0.032449	0.0338235		3	2.5446	0.0343557	0.0344611		3	2.5446	0.031568	0.0338469
3	2.5446	8631.41	7858	773.41	-0.0896041	8231.4	7858	373.4	-0.0453629	9119.54	7858	1261.54	-0.138334		4	3.3928	0.0473046	0.0468373		4	3.3928	0.0469014	0.0436741		4	3.3928	0.0482407	0.0488529
4	3.3928	8654.84	7858	796.84	-0.0920687	8224.07	7858	366.07	-0.044512	9117.06	7858	1259.06	-0.138099		5	4.241	0.0631346	0.0609897		5	4.241	0.0560792	0.0514246		5	4.241	0.0669513	0.065456
5	4.241	8676.81	7858	818.81	-0.0943676	8206.01	7858	348.01	-0.0424092	9114.71	7858	1256.71	-0.137877		6	5.0892	0.0806752	0.0767953		6	5.0892	0.0651767	0.0595062		6	5.0892	0.0873897	0.0839524
6	5.0892	8697.67	7858	839.67	-0.0965396	8197.59	7858	339.59	-0.0414256	9132.39	7858	1274.39	-0.139546		7	5.9374	0.100403	0.0945791		7	5.9374	0.0751349	0.0664336		7	5.9374	0.110565	0.104036
7	5.9374	8718.57	7858	860.57	-0.0987054	8209.27	7858	351.27	-0.0427894	9157.15	7858	1299.15	-0.141873		8	6.7856	0.122608	0.114373		8	6.7856	0.0815111	0.0713215		8	6.7856	0.134746	0.124779
8	6.7856	8724.9	7858	866.9	-0.0993593	8253.23	7858	395.23	-0.0478879	9168.01	7858	1310.01	-0.142889		9	7.6338	0.147075	0.135173		9	7.6338	0.0866604	0.0768905		9	7.6338	0.159474	0.14587
9	7.6338	8708.82	7858	850.82	-0.0976964	8255.79	7858	397.79	-0.0481832	9159.21	7858	1301.21	-0.142066		10	8.482	0.171655	0.156956		10	8.482	0.0946424	0.0817399		10	8.482	0.184477	0.16634
10	8.482	8689.46	7858	831.46	-0.095686	8250.24	7858	392.24	-0.0475429	9146.12	7858	1288.12	-0.140838		11	9.3302	0.198438	0.181199		11	9.3302	0.0980949	0.0843569		11	9.3302	0.207741	0.186021
11	9.3302	8684.24	7858	826.24	-0.0951425	8237.82	7858	379.82	-0.0461069	9136.86	7858	1278.86	-0.139967		12	10.1784	0.228817	0.207358		12	10.1784	0.100813	0.0870701		12	10.1784	0.230884	0.205321
12	10.1784	8684.6	7858	826.6	-0.09518	8226.53	7858	368.53	-0.0447977	9114.87	7858	1256.87	-0.137892		13	11.0266	0.260119	0.233034		13	11.0266	0.104492	0.0905629		13	11.0266	0.25325	0.223413
13	11.0266	8680.89	7858	822.89	-0.0947933	8249.46	7858	391.46	-0.0474528	9073.67	7858	1215.67	-0.133978		14	11.8748	0.289359	0.256337		14	11.8748	0.109049	0.0952712		14	11.8748	0.273545	0.238833
14	11.8748	8666.01	7858	808.01	-0.093239	8251.87	7858	393.87	-0.047731	9006.92	7858	1148.92	-0.12756		15	12.723	0.315067	0.277538		15	12.723	0.115594	0.101086		15	12.723	0.289609	0.249582
15	12.723	8646.68	7858	788.68	-0.0912119	8238.25	7858	380.25	-0.0461566	8922.88	7858	1064.88	-0.119343		16	13.5712	0.339349	0.296479		16	13.5712	0.122759	0.104838		16	13.5712	0.29889	0.255855
16	13.5712	8613.27	7858	755.27	-0.0876868	8242.72	7858	384.72	-0.0466739	8850.25	7858	992.25	-0.112115		17	14.4194	0.35973	0.310948		17	14.4194	0.124441	0.104275		17	14.4194	0.304399	0.256847
17	14.4194	8547.51	7858	689.51	-0.0806679	8239.06	7858	381.06	-0.0462504	8771.08	7858	913.08	-0.104101		18	15.2676	0.373466	0.318005		18	15.2676	0.121432	0.10311		18	15.2676	0.301228	0.249411
18	15.2676	8484.04	7858	626.04	-0.0737903	8184.46	7858	326.46	-0.0398878	8665.83	7858	807.83	-0.0932202		19	16.1158	0.376368	0.313935		19	16.1158	0.121695	0.103125		19	16.1158	0.286868	0.23423
19	16.1158	8415.77	7858	557.77	-0.0662768	8110.16	7858	252.16	-0.0310919	8559.25	7858	701.25	-0.0819289		20	16.964	0.363871	0.300973		20	16.964	0.121466	0.102184		20	16.964	0.265431	0.21289
20	16.964	8317.39	7858	459.39	-0.0552325	8066.46	7858	208.46	-0.0258428	8460.51	7858	602.51	-0.0712144		21	17.8122	0.345804	0.282341		21	17.8122	0.119477	0.10038		21	17.8122	0.236549	0.185836
21	17.8122	8209.37	7858	351.37	-0.0428011	8043.68	7858	185.68	-0.023084	8365.51	7858	507.51	-0.060667		22	18.6604	0.319938	0.254246		22	18.6604	0.117212	0.0982527		22	18.6604	0.201639	0.154625
22	18.6604	8091.63	7858	233.63	-0.028873	7996.96	7858	138.96	-0.0173766	8275.01	7858	417.01	-0.0503939		23	19.5086	0.279557	0.218406		23	19.5086	0.114461	0.0942159		23	19.5086	0.162956	0.122655
23	19.5086	7966.44	7858	108.44	-0.0136121	7896.85	7858	38.85	-0.00491968	8179.88	7858	321.88	-0.0393502		24	20.3568	0.235432	0.182131		24	20.3568	0.107694	0.0852242		24	20.3568	0.126256	0.0939547
24	20.3568	7841.69	7858	-16.31	0.00207991	7796.27	7858	-61.73	0.00791789	8069.15	7858	211.15	-0.0261676		25	21.205	0.194022	0.147208		25	21.205	0.0932596	0.0745094		25	21.205	0.0952832	0.0698771
25	21.205	7724.93	7858	-133.07	0.017226	7692.71	7858	-165.29	0.0214866	7957.86	7858	99.86	-0.0125486		26	22.0532	0.153085	0.114249		26	22.0532	0.0824288	0.0679008		26	22.0532	0.0694823	0.0502723
26	22.0532	7611.03	7858	-246.97	0.032449	7597	7858	-261	0.0343557	7846.89	7858	-11.11	0.00141585		27	22.9014	0.116306	0.08637		27	22.9014	0.0776769	0.0618424		27	22.9014	0.0490565	0.0345855
27	22.9014	7503.07	7858	-354.93	0.0473046	7505.96	7858	-352.04	0.0469014	7732.34	7858	-125.66	0.0162512		28	23.7496	0.0873491	0.0627297		28	23.7496	0.0681434	0.0524758		28	23.7496	0.0324937	0.0212839
28	23.7496	7391.35	7858	-466.65	0.0631346	7440.73	7858	-417.27	0.0560792	7617.53	7858	-240.47	0.031568		29	24.5978	0.0605633	0.0408177		29	24.5978	0.0555912	0.0423655		29	24.5978	0.0176924	0.00975611
29	24.5978	7271.38	7858	-586.62	0.0806752	7377.18	7858	-480.82	0.0651767	7496.37	7858	-361.63	0.0482407		30	25.446	0.0356821	0.0220974		30	25.446	0.0443038	0.0347764		30	25.446	0.00531185
30	25.446	7141.02	7858	-716.98	0.100403	7308.85	7858	-549.15	0.0751349	7364.91	7858	-493.09	0.0669513		31	26.2942	0.0164221			31	26.2942	0.0376967	0.0292058					3.85615
31	26.2942	6999.77	7858	-858.23	0.122608	7265.76	7858	-592.24	0.0815111	7226.48	7858	-631.52	0.0873897					4.85518		32	27.1424	0.0311686	0.0211226
32	27.1424	6850.47	7858	-1007.53	0.147075	7231.33	7858	-626.67	0.0866604	7075.68	7858	-782.32	0.110565							33	27.9906	0.018637	0.00972677
33	27.9906	6706.75	7858	-1151.25	0.171655	7178.6	7858	-679.4	0.0946424	6924.9	7858	-933.1	0.134746							34	28.8388	0.00429811
34	28.8388	6556.87	7858	-1301.13	0.198438	7156.03	7858	-701.97	0.0980949	6777.21	7858	-1080.79	0.159474										2.26948
35	29.687	6394.77	7858	-1463.23	0.228817	7138.36	7858	-719.64	0.100813	6634.15	7858	-1223.85	0.184477
36	30.5352	6235.92	7858	-1622.08	0.260119	7114.58	7858	-743.42	0.104492	6506.36	7858	-1351.64	0.207741
37	31.3834	6094.5	7858	-1763.5	0.289359	7085.35	7858	-772.65	0.109049	6384.03	7858	-1473.97	0.230884
38	32.2316	5975.36	7858	-1882.64	0.315067	7043.78	7858	-814.22	0.115594	6270.1	7858	-1587.9	0.25325
39	33.0798	5867.03	7858	-1990.97	0.339349	6998.83	7858	-859.17	0.122759	6170.18	7858	-1687.82	0.273545
40	33.928	5779.09	7858	-2078.91	0.35973	6988.36	7858	-869.64	0.124441	6093.32	7858	-1764.68	0.289609			tip	apex	2.26948
41	34.7762	5721.29	7858	-2136.71	0.373466	7007.11	7858	-850.89	0.121432	6049.78	7858	-1808.22	0.29889			left		4.85518
42	35.6244	5709.23	7858	-2148.77	0.376368	7005.47	7858	-852.53	0.121695	6024.23	7858	-1833.77	0.304399			right		3.85615
43	36.4726	5761.54	7858	-2096.46	0.363871	7006.9	7858	-851.1	0.121466	6038.91	7858	-1819.09	0.301228				subapex	4.35567
44	37.3208	5838.89	7858	-2019.11	0.345804	7019.35	7858	-838.65	0.119477	6106.3	7858	-1751.7	0.286868			normalized AUC		1.91924
45	38.169	5953.31	7858	-1904.69	0.319938	7033.58	7858	-824.42	0.117212	6209.74	7858	-1648.26	0.265431
46	39.0172	6141.19	7858	-1716.81	0.279557	7050.94	7858	-807.06	0.114461	6354.78	7858	-1503.22	0.236549
47	39.8654	6360.53	7858	-1497.47	0.235432	7094.02	7858	-763.98	0.107694	6539.4	7858	-1318.6	0.201639
48	40.7136	6581.12	7858	-1276.88	0.194022	7187.68	7858	-670.32	0.0932596	6756.92	7858	-1101.08	0.162956
49	41.5618	6814.76	7858	-1043.24	0.153085	7259.6	7858	-598.4	0.0824288	6977.1	7858	-880.9	0.126256
50	42.41	7039.29	7858	-818.71	0.116306	7291.61	7858	-566.39	0.0776769	7174.4	7858	-683.6	0.0952832
51	43.2582	7226.75	7858	-631.25	0.0873491	7356.69	7858	-501.31	0.0681434	7347.48	7858	-510.52	0.0694823
52	44.1064	7409.27	7858	-448.73	0.0605633	7444.17	7858	-413.83	0.0555912	7490.54	7858	-367.46	0.0490565
53	44.9546	7587.27	7858	-270.73	0.0356821	7524.63	7858	-333.37	0.0443038	7610.7	7858	-247.3	0.0324937
54	45.8028	7731.04	7858	-126.96	0.0164221	7572.54	7858	-285.46	0.0376967	7721.39	7858	-136.61	0.0176924
55	46.651	7867.71	7858	9.71	-0.00123416	7620.48	7858	-237.52	0.0311686	7816.48	7858	-41.52	0.00531185
56	47.4992	7968.99	7858	110.99	-0.0139277	7714.23	7858	-143.77	0.018637	7882.81	7858	24.81	-0.00314735
57	48.3474	8039.53	7858	181.53	-0.0225797	7824.37	7858	-33.63	0.00429811	7924.79	7858	66.79	-0.00842798
58	49.1956	8106.49	7858	248.49	-0.0306532	7920.42	7858	62.42	-0.0078809	7963.25	7858	105.25	-0.013217
59	50.0438	8161.31	7858	303.31	-0.0371644	7988.4	7858	130.4	-0.0163237	7995.45	7858	137.45	-0.017191
60	50.892	8198.76	7858	340.76	-0.0415624	7986.56	7858	128.56	-0.016097	8030.54	7858	172.54	-0.0214855
61	51.7402	8224.24	7858	366.24	-0.0445318	7965.15	7858	107.15	-0.0134524	8060.07	7858	202.07	-0.0250705
62	52.5884	8245.13	7858	387.13	-0.0469526	7946.99	7858	88.99	-0.011198	8076.07	7858	218.07	-0.027002
63	53.4366	8247.92	7858	389.92	-0.0472749	7960.31	7858	102.31	-0.0128525	8074.03	7858	216.03	-0.0267562
64	54.2848	8231.29	7858	373.29	-0.0453501	7982.6	7858	124.6	-0.0156089	8065.05	7858	207.05	-0.0256725
65	55.133	8217.43	7858	359.43	-0.04374	8011.37	7858	153.37	-0.019144	8058.12	7858	200.12	-0.0248346
66	55.9812	8200.86	7858	342.86	-0.0418078	8052.5	7858	194.5	-0.024154	8048.54	7858	190.54	-0.0236739
67	56.8294	8176.02	7858	318.02	-0.0388967	8070.5	7858	212.5	-0.0263305	8025.04	7858	167.04	-0.0208148
68	57.6776	8143.87	7858	285.87	-0.0351025	8058.23	7858	200.23	-0.0248479	8004.74	7858	146.74	-0.0183316
69	58.5258	8114.97	7858	256.97	-0.0316662	8048.52	7858	190.52	-0.0236714	8001.99	7858	143.99	-0.0179943
70	59.374	8099.85	7858	241.85	-0.0298586	8036.29	7858	178.29	-0.0221856	7998.88	7858	140.88	-0.0176125
71	60.2222	8095.46	7858	237.46	-0.0293325	8020.47	7858	162.47	-0.0202569	7990.49	7858	132.49	-0.016581
72	61.0704	8084.62	7858	226.62	-0.028031	7996.61	7858	138.61	-0.0173336	7976.45	7858	118.45	-0.01485
73	61.9186	8062.66	7858	204.66	-0.0253837	7929.78	7858	71.78	-0.00905195	7969.22	7858	111.22	-0.0139562
74	62.7668	8057.73	7858	199.73	-0.0247874	7902.09	7858	44.09	-0.00557954	7969.04	7858	111.04	-0.0139339
75	63.615	8069.68	7858	211.68	-0.0262315	7874.75	7858	16.75	-0.00212705	7958.99	7858	100.99	-0.0126888
76	64.4632	8059.63	7858	201.63	-0.0250173	7862.25	7858	4.25	-0.000540558	7950.16	7858	92.16	-0.0115922
77	65.3114	8052.09	7858	194.09	-0.0241043	7840.83	7858	-17.17	0.00218982	7944.65	7858	86.65	-0.0109067
78	66.1596	8040.78	7858	182.78	-0.0227316	7805.78	7858	-52.22	0.00668991	7934.48	7858	76.48	-0.00963894
79	67.0078	8025.63	7858	167.63	-0.0208868	7785.42	7858	-72.58	0.00932255	7931.67	7858	73.67	-0.00928808

## Sheet: WT_HF_01
Scoelicolor WT+HF / density sample #1
(HF1)
pixel	nm	subapical_left	background	left_corrected	left_ratio	apex	background	apex_corrected	apex_ratio	subapical_right	background	right_corrected	right_ratio		pixel	pixel size	left (pixel value)	AUC		pixel	nm	apex	AUC		pixel	nm	right	AUC
0	0	8582.65	7857	725.65	-0.0845485	8196.53	7857	339.53	-0.0414236	8554.56	7857	697.56	-0.0815425		1	0.8482	0.000189676	0.00713297		1	0.8482	0.00527652	0.008314		1	0.8482	0.0116526	0.0142657
1	0.8482	8612.89	7857	755.89	-0.0877626	8173.72	7857	316.72	-0.0387486	8584.46	7857	727.46	-0.0847415		2	1.6964	0.0166294	0.0206267		2	1.6964	0.0143274	0.0173823		2	1.6964	0.021985	0.0222631
2	1.6964	8666.42	7857	809.42	-0.0933973	8165.5	7857	308.5	-0.0377809	8595.88	7857	738.88	-0.0859575		3	2.5446	0.0320071	0.032499		3	2.5446	0.0266589	0.0291919		3	2.5446	0.03051	0.0283893
3	2.5446	8705.52	7857	848.52	-0.0974692	8171.55	7857	314.55	-0.0384933	8609.08	7857	752.08	-0.0873589		4	3.3928	0.0446235	0.0433195		4	3.3928	0.0421737	0.0412098		4	3.3928	0.03643	0.0329224
4	3.3928	8748.33	7857	891.33	-0.101886	8211.74	7857	354.74	-0.0431991	8608.3	7857	751.3	-0.0872762		5	4.241	0.057521	0.0546609		5	4.241	0.0549962	0.0530171		5	4.241	0.0411987	0.0383614
5	4.241	8784.91	7857	927.91	-0.105625	8224.78	7857	367.78	-0.0447161	8595.21	7857	738.21	-0.0858862		6	5.0892	0.0713657	0.0662439		6	5.0892	0.0700147	0.0659823		6	5.0892	0.049255	0.0459959
6	5.0892	8807.99	7857	950.99	-0.107969	8226.55	7857	369.55	-0.0449216	8590.37	7857	733.37	-0.0853712		7	5.9374	0.0848329	0.0767999		7	5.9374	0.0855674	0.0820943		7	5.9374	0.0592004	0.0533094
7	5.9374	8819.75	7857	962.75	-0.109158	8229.65	7857	372.65	-0.0452814	8588.64	7857	731.64	-0.0851869		8	6.7856	0.0962562	0.0891263		8	6.7856	0.108006	0.102258		8	6.7856	0.0664998	0.060252
8	6.7856	8794.01	7857	937.01	-0.106551	8267.44	7857	410.44	-0.0496454	8580.88	7857	723.88	-0.0843596		9	7.6338	0.113898	0.105032		9	7.6338	0.133112	0.125888		9	7.6338	0.0755706	0.0697775
9	7.6338	8755.74	7857	898.74	-0.102646	8290.6	7857	433.6	-0.0523002	8552.93	7857	695.93	-0.0813674		10	8.482	0.133761	0.121632		10	8.482	0.163722	0.152367		10	8.482	0.0889602	0.081706
10	8.482	8700.72	7857	843.72	-0.0969713	8327.25	7857	470.25	-0.0564712	8511.35	7857	654.35	-0.0768797		11	9.3302	0.153038	0.140185		11	9.3302	0.195548	0.177014		11	9.3302	0.103697	0.0949241
11	9.3302	8636.94	7857	779.94	-0.0903028	8365.06	7857	508.06	-0.060736	8470.87	7857	613.87	-0.0724684		12	10.1784	0.177509	0.161522		12	10.1784	0.221839	0.19643		12	10.1784	0.120128	0.110615
12	10.1784	8566.14	7857	709.14	-0.0827841	8372.93	7857	515.93	-0.0616188	8419.73	7857	562.73	-0.0668347		13	11.0266	0.203349	0.183327		13	11.0266	0.24133	0.212256		13	11.0266	0.140694	0.129514
13	11.0266	8476.46	7857	619.46	-0.07308	8377.92	7857	520.92	-0.0621777	8349.11	7857	492.11	-0.0589416		14	11.8748	0.228924	0.206065		14	11.8748	0.259155	0.22529		14	11.8748	0.164692	0.151034
14	11.8748	8394.07	7857	537.07	-0.0639821	8393.36	7857	536.36	-0.0639029	8272.88	7857	415.88	-0.0502703		15	12.723	0.256963	0.227749		15	12.723	0.272063	0.233096		15	12.723	0.191437	0.176086
15	12.723	8312.96	7857	455.96	-0.0548493	8390.36	7857	533.36	-0.0635682	8181.8	7857	324.8	-0.0396979		16	13.5712	0.280054	0.243301		16	13.5712	0.277561	0.235352		16	13.5712	0.223763	0.20524
16	13.5712	8212.11	7857	355.11	-0.0432422	8350.06	7857	493.06	-0.0590487	8078.76	7857	221.76	-0.0274498		17	14.4194	0.293634	0.254649		17	14.4194	0.277384	0.231575		17	14.4194	0.260179	0.23602
17	14.4194	8097.89	7857	240.89	-0.0297473	8311.72	7857	454.72	-0.0547083	7971	7857	114	-0.0143018		18	15.2676	0.306812	0.267598		18	15.2676	0.268654	0.221749		18	15.2676	0.296342	0.267237
18	15.2676	7983.37	7857	126.37	-0.0158292	8267.77	7857	410.77	-0.0496833	7864.64	7857	7.64	-0.000971437		19	16.1158	0.324165	0.278493		19	16.1158	0.254216	0.205072		19	16.1158	0.333786	0.298503
19	16.1158	7855.51	7857	-1.49	0.000189676	8196.18	7857	339.18	-0.0413827	7766.5	7857	-90.5	0.0116526		20	16.964	0.332503	0.278631		20	16.964	0.229329	0.179767		20	16.964	0.370064	0.327658
20	16.964	7728.48	7857	-128.52	0.0166294	8121.81	7857	264.81	-0.0326048	7687.98	7857	-169.02	0.021985		21	17.8122	0.324491	0.267567		21	17.8122	0.19455	0.150967		21	17.8122	0.402532	0.352564
21	17.8122	7613.32	7857	-243.68	0.0320071	8073.73	7857	216.73	-0.0268439	7624.38	7857	-232.62	0.03051		22	18.6604	0.306415	0.251849		22	18.6604	0.161419	0.123638		22	18.6604	0.42879	0.370451
22	18.6604	7521.37	7857	-335.63	0.0446235	8010.46	7857	153.46	-0.0191575	7580.83	7857	-276.17	0.03643		23	19.5086	0.287429	0.234235		23	19.5086	0.130112	0.0958885		23	19.5086	0.44471	0.381031
23	19.5086	7429.64	7857	-427.36	0.057521	7947.7	7857	90.7	-0.0114121	7546.11	7857	-310.89	0.0411987		24	20.3568	0.264881	0.213052		24	20.3568	0.0959871	0.0686076		24	20.3568	0.453735	0.384918
24	20.3568	7333.63	7857	-523.37	0.0713657	7876.84	7857	19.84	-0.00251878	7488.17	7857	-368.83	0.049255		25	21.205	0.237481	0.19212		25	21.205	0.0657851	0.0439783		25	21.205	0.453877	0.378919
25	21.205	7242.59	7857	-614.41	0.0848329	7815.76	7857	-41.24	0.00527652	7417.86	7857	-439.14	0.0592004		26	22.0532	0.215526	0.174094		26	22.0532	0.0379128	0.0204525		26	22.0532	0.439588	0.360463
26	22.0532	7167.12	7857	-689.88	0.0962562	7746.02	7857	-110.98	0.0143274	7367.09	7857	-489.91	0.0664998		27	22.9014	0.194976	0.157465		27	22.9014	0.0103127			27	22.9014	0.41036	0.331273
27	22.9014	7053.61	7857	-803.39	0.113898	7652.98	7857	-204.02	0.0266589	7304.96	7857	-552.04	0.0755706		28	23.7496	0.176316	0.141668							28	23.7496	0.370762	0.295625
28	23.7496	6930.03	7857	-926.97	0.133761	7539.05	7857	-317.95	0.0421737	7215.14	7857	-641.86	0.0889602		29	24.5978	0.157729	0.125241					3.29884		29	24.5978	0.326302	0.256486
29	24.5978	6814.17	7857	-1042.83	0.153038	7447.42	7857	-409.58	0.0549962	7118.8	7857	-738.2	0.103697		30	25.446	0.137581	0.109757							30	25.446	0.278476	0.214377
30	25.446	6672.56	7857	-1184.44	0.177509	7342.89	7857	-514.11	0.0700147	7014.38	7857	-842.62	0.120128		31	26.2942	0.121218	0.096901							31	26.2942	0.227012	0.170871
31	26.2942	6529.28	7857	-1327.72	0.203349	7237.69	7857	-619.31	0.0855674	6887.91	7857	-969.09	0.140694		32	27.1424	0.107268	0.0854847							32	27.1424	0.17589	0.130462
32	27.1424	6393.4	7857	-1463.6	0.228924	7091.12	7857	-765.88	0.108006	6745.99	7857	-1111.01	0.164692		33	27.9906	0.0942988	0.0750284							33	27.9906	0.131731	0.0961621
33	27.9906	6250.78	7857	-1606.22	0.256963	6934	7857	-923	0.133112	6594.56	7857	-1262.44	0.191437		34	28.8388	0.0826132	0.0649898							34	28.8388	0.0950126	0.0674536
34	28.8388	6138.02	7857	-1718.98	0.280054	6751.61	7857	-1105.39	0.163722	6420.36	7857	-1436.64	0.223763		35	29.687	0.0706285	0.0546599							35	29.687	0.0640387	0.0431435
35	29.687	6073.59	7857	-1783.41	0.293634	6571.88	7857	-1285.12	0.195548	6234.83	7857	-1622.17	0.260179		36	30.5352	0.0582559	0.045108							36	30.5352	0.0376907	0.0220764
36	30.5352	6012.34	7857	-1844.66	0.306812	6430.47	7857	-1426.53	0.221839	6060.9	7857	-1796.1	0.296342		37	31.3834	0.0481059	0.0372955							37	31.3834	0.014364
37	31.3834	5933.55	7857	-1923.45	0.324165	6329.5	7857	-1527.5	0.24133	5890.75	7857	-1966.25	0.333786		38	32.2316	0.0398345	0.028947
38	32.2316	5896.42	7857	-1960.58	0.332503	6239.9	7857	-1617.1	0.259155	5734.77	7857	-2122.23	0.370064		39	33.0798	0.0284206	0.0188749										5.5558
39	33.0798	5932.09	7857	-1924.91	0.324491	6176.58	7857	-1680.42	0.272063	5602.01	7857	-2254.99	0.402532		40	33.928	0.0160851	0.00984039
40	33.928	6014.17	7857	-1842.83	0.306415	6150	7857	-1707	0.277561	5499.06	7857	-2357.94	0.42879		41	34.7762	0.00711789	0.00311912
41	34.7762	6102.86	7857	-1754.14	0.287429	6150.85	7857	-1706.15	0.277384	5438.46	7857	-2418.54	0.44471		42	35.6244	0.000236788
42	35.6244	6211.65	7857	-1645.35	0.264881	6193.18	7857	-1663.82	0.268654	5404.7	7857	-2452.3	0.453735					5.24589
43	36.4726	6349.19	7857	-1507.81	0.237481	6264.47	7857	-1592.53	0.254216	5404.17	7857	-2452.83	0.453877
44	37.3208	6463.87	7857	-1393.13	0.215526	6391.29	7857	-1465.71	0.229329	5457.81	7857	-2399.19	0.439588
45	38.169	6575.03	7857	-1281.97	0.194976	6577.37	7857	-1279.63	0.19455	5570.92	7857	-2286.08	0.41036
46	39.0172	6679.33	7857	-1177.67	0.176316	6765	7857	-1092	0.161419	5731.85	7857	-2125.15	0.370762
47	39.8654	6786.56	7857	-1070.44	0.157729	6952.41	7857	-904.59	0.130112	5923.99	7857	-1933.01	0.326302
48	40.7136	6906.76	7857	-950.24	0.137581	7168.88	7857	-688.12	0.0959871	6145.6	7857	-1711.4	0.278476			tip	apex	3.29884
49	41.5618	7007.56	7857	-849.44	0.121218	7372.03	7857	-484.97	0.0657851	6403.36	7857	-1453.64	0.227012			left		5.24589
50	42.41	7095.84	7857	-761.16	0.107268	7570	7857	-287	0.0379128	6681.75	7857	-1175.25	0.17589			right		5.5558
51	43.2582	7179.94	7857	-677.06	0.0942988	7776.8	7857	-80.2	0.0103127	6942.46	7857	-914.54	0.131731				subapex	5.40085
52	44.1064	7257.44	7857	-599.56	0.0826132	7918.14	7857	61.14	-0.00772151	7175.26	7857	-681.74	0.0950126			normalized AUC		1.6372
53	44.9546	7338.68	7857	-518.32	0.0706285	8007.02	7857	150.02	-0.0187361	7384.13	7857	-472.87	0.0640387
54	45.8028	7424.48	7857	-432.52	0.0582559	8075.84	7857	218.84	-0.0270981	7571.62	7857	-285.38	0.0376907
55	46.651	7496.38	7857	-360.62	0.0481059	8128.38	7857	271.38	-0.0333867	7745.74	7857	-111.26	0.014364
56	47.4992	7556.01	7857	-300.99	0.0398345	8134.53	7857	277.53	-0.0341175	7887.9	7857	30.9	-0.00391739
57	48.3474	7639.87	7857	-217.13	0.0284206	8086.49	7857	229.49	-0.0283794	7991.6	7857	134.6	-0.0168427
58	49.1956	7732.62	7857	-124.38	0.0160851	8061.37	7857	204.37	-0.0253518	8079.16	7857	222.16	-0.0274979
59	50.0438	7801.47	7857	-55.53	0.00711789	8041.28	7857	184.28	-0.0229167	8133.31	7857	276.31	-0.0339726
60	50.892	7855.14	7857	-1.86	0.000236788	8014.78	7857	157.78	-0.0196861	8155.77	7857	298.77	-0.036633
61	51.7402	7912.99	7857	55.99	-0.00707571	8012.34	7857	155.34	-0.0193876	8164.32	7857	307.32	-0.0376418
62	52.5884	7958.51	7857	101.51	-0.0127549	8012.38	7857	155.38	-0.0193925	8164.85	7857	307.85	-0.0377043
63	53.4366	8016.02	7857	159.02	-0.0198378	8014.49	7857	157.49	-0.0196507	8171.6	7857	314.6	-0.0384992
64	54.2848	8078.08	7857	221.08	-0.0273679	8019.58	7857	162.58	-0.0202729	8180.81	7857	323.81	-0.0395817
65	55.133	8086.22	7857	229.22	-0.028347	8020.85	7857	163.85	-0.020428	8182.57	7857	325.57	-0.0397882
66	55.9812	8095.13	7857	238.13	-0.0294165	7984.89	7857	127.89	-0.0160165	8171.09	7857	314.09	-0.0384392
67	56.8294	8117.46	7857	260.46	-0.0320864	7947.35	7857	90.35	-0.0113686	8146.78	7857	289.78	-0.0355699
68	57.6776	8131.36	7857	274.36	-0.033741	7931.58	7857	74.58	-0.00940292	8136.93	7857	279.93	-0.0344024
69	58.5258	8145.06	7857	288.06	-0.0353662	7908.14	7857	51.14	-0.00646675	8135.86	7857	278.86	-0.0342754
70	59.374	8154.51	7857	297.51	-0.0364841	7879.82	7857	22.82	-0.00289601	8105.17	7857	248.17	-0.0306187
71	60.2222	8172.79	7857	315.79	-0.0386392	7881.42	7857	24.42	-0.00309843	8063.8	7857	206.8	-0.0256455
72	61.0704	8160.1	7857	303.1	-0.0371442	7862.92	7857	5.92	-0.000752901	8035.68	7857	178.68	-0.0222358
73	61.9186	8150.96	7857	293.96	-0.0360645	7852.81	7857	-4.19	0.000533567	8025.14	7857	168.14	-0.0209517
74	62.7668	8182.55	7857	325.55	-0.0397859	7883.96	7857	26.96	-0.0034196	8019.72	7857	162.72	-0.02029
75	63.615	8196.81	7857	339.81	-0.0414564	7918.52	7857	61.52	-0.00776913	8002.77	7857	145.77	-0.0182149
76	64.4632	8194.71	7857	337.71	-0.0412107	7938.65	7857	81.65	-0.0102851	7973.05	7857	116.05	-0.0145553
77	65.3114	8177.7	7857	320.7	-0.0392164	7953.57	7857	96.57	-0.0121417	7953.75	7857	96.75	-0.0121641
78	66.1596	8152.73	7857	295.73	-0.0362737	7932.12	7857	75.12	-0.00947036	7947.64	7857	90.64	-0.0114046
79	67.0078	8162.33	7857	305.33	-0.0374072	7923.45	7857	66.45	-0.0083865	7953.82	7857	96.82	-0.0121728

## Sheet: WT_HF_02
Scoelicolor WT+HF / density sample #2
(HF2)
pixel	nm	subapical_left	background	left_corrected	left_ratio	apex	background	apex_corrected	apex_ratio	subapical_right	background	right_corrected	right_ratio			pixel	pixel size	left (pixel value)	AUC		pixel	nm	apex	AUC		pixel	nm	right	AUC
0	0	8558.03	7871.5	686.53	-0.0802206	8314.07	7871.5	442.57	-0.0532314	8173.24	7871.5	301.74	-0.036918			1	0.8482	0.0145791	0.0234415		1	0.8482	0.00845041	0.0183848		1	0.8482	0.00652518	0.00908789
1	0.8482	8633.04	7871.5	761.54	-0.0882123	8337.99	7871.5	466.49	-0.0559475	8168.23	7871.5	296.73	-0.0363273			2	1.6964	0.0406944	0.0482373		2	1.6964	0.0348998	0.0429715		2	1.6964	0.0149035	0.016188
2	1.6964	8609.88	7871.5	738.38	-0.0857596	8345.71	7871.5	474.21	-0.0568208	8172.5	7871.5	301	-0.0368308			3	2.5446	0.0730459	0.0773559		3	2.5446	0.0664241	0.0714242		3	2.5446	0.0232668	0.0236156
3	2.5446	8621.65	7871.5	750.15	-0.0870077	8349.15	7871.5	477.65	-0.0572094	8169.12	7871.5	297.62	-0.0364323			4	3.3928	0.109354	0.107952		4	3.3928	0.10199	0.104592		4	3.3928	0.0324172	0.0317208
4	3.3928	8641.33	7871.5	769.83	-0.089087	8349.11	7871.5	477.61	-0.0572049	8169.43	7871.5	297.93	-0.0364689			5	4.241	0.145189	0.138642		5	4.241	0.144631	0.140684		5	4.241	0.0423784	0.0402988
5	4.241	8706.81	7871.5	835.31	-0.0959375	8366.19	7871.5	494.69	-0.0591297	8181.18	7871.5	309.68	-0.0378527			6	5.0892	0.181721	0.171723		6	5.0892	0.187094	0.180733		6	5.0892	0.0526435	0.0491282
6	5.0892	8774.99	7871.5	903.49	-0.102962	8372.64	7871.5	501.14	-0.0598545	8189.61	7871.5	318.11	-0.0388431			7	5.9374	0.223191	0.209567		7	5.9374	0.239064	0.224055		7	5.9374	0.0631975	0.0587955
7	5.9374	8791.22	7871.5	919.72	-0.104618	8338.09	7871.5	466.59	-0.0559589	8181.71	7871.5	310.21	-0.0379151			8	6.7856	0.270954	0.251029		8	6.7856	0.289243	0.267799		8	6.7856	0.0754385	0.0685772
8	6.7856	8764.64	7871.5	893.14	-0.101903	8340.64	7871.5	469.14	-0.0562475	8168.68	7871.5	297.18	-0.0363804			9	7.6338	0.320956	0.293673		9	7.6338	0.34221	0.314243		9	7.6338	0.086262	0.0772284
9	7.6338	8732.93	7871.5	861.43	-0.0986416	8352.57	7871.5	481.07	-0.0575954	8154.17	7871.5	282.67	-0.0346657			10	8.482	0.371506	0.332709		10	8.482	0.398754	0.357294		10	8.482	0.0958376	0.0864331
10	8.482	8745.13	7871.5	873.63	-0.099899	8355.89	7871.5	484.39	-0.0579699	8155.92	7871.5	284.42	-0.0348728			11	9.3302	0.413	0.364461		11	9.3302	0.443721	0.383789		11	9.3302	0.107966	0.0963093
11	9.3302	8814.87	7871.5	943.37	-0.10702	8346.24	7871.5	474.74	-0.0568807	8167.19	7871.5	295.69	-0.0362046			12	10.1784	0.446374	0.389699		12	10.1784	0.461227	0.389202		12	10.1784	0.119125	0.103603
12	10.1784	8851.27	7871.5	979.77	-0.110693	8340.9	7871.5	469.4	-0.0562769	8158.65	7871.5	287.15	-0.0351958			13	11.0266	0.472511	0.409898		13	11.0266	0.456485	0.371799		13	11.0266	0.125164	0.108196
13	11.0266	8858.05	7871.5	986.55	-0.111373	8348.66	7871.5	477.16	-0.0571541	8142.61	7871.5	271.11	-0.0332952			14	11.8748	0.494	0.421484		14	11.8748	0.420192	0.331538		14	11.8748	0.129954	0.113645
14	11.8748	8875.72	7871.5	1004.22	-0.113142	8360.53	7871.5	489.03	-0.0584927	8128.04	7871.5	256.54	-0.0315623			15	12.723	0.49983	0.422951		15	12.723	0.361552	0.279053		15	12.723	0.138013	0.120084
15	12.723	8856.05	7871.5	984.55	-0.111173	8401.54	7871.5	530.04	-0.0630884	8105.73	7871.5	234.23	-0.0288968			16	13.5712	0.497459	0.415756		16	13.5712	0.296437	0.223528		16	13.5712	0.145137	0.124388
16	13.5712	8861.89	7871.5	990.39	-0.111758	8406.43	7871.5	534.93	-0.0636334	8076.38	7871.5	204.88	-0.0253678			17	14.4194	0.482866	0.396654		17	14.4194	0.230628	0.169314		17	14.4194	0.148162	0.125048
17	14.4194	8824.17	7871.5	952.67	-0.107961	8384.44	7871.5	512.94	-0.0611776	8059.05	7871.5	187.55	-0.023272			18	15.2676	0.452419	0.3646		18	15.2676	0.168605	0.116617		18	15.2676	0.146693	0.123278
18	15.2676	8738.42	7871.5	866.92	-0.0992079	8374.08	7871.5	502.58	-0.0600161	8054.32	7871.5	182.82	-0.0226984			19	16.1158	0.407284	0.316097		19	16.1158	0.10637	0.0701566		19	16.1158	0.143989	0.122107
19	16.1158	8649.94	7871.5	778.44	-0.0899937	8355.44	7871.5	483.94	-0.0579192	8046.59	7871.5	175.09	-0.0217595			20	16.964	0.338053	0.255105		20	16.964	0.0590549	0.0350351		20	16.964	0.14393	0.121703
20	16.964	8615.93	7871.5	744.43	-0.0864016	8335.59	7871.5	464.09	-0.0556757	8029.95	7871.5	158.45	-0.0197324			21	17.8122	0.263467	0.193582		21	17.8122	0.0235555			21	17.8122	0.143037	0.11886
21	17.8122	8603.52	7871.5	732.02	-0.0850838	8302.71	7871.5	431.21	-0.0519361	8001.53	7871.5	130.03	-0.0162506			22	18.6604	0.192986	0.136065							22	18.6604	0.137227	0.111747
22	18.6604	8564.69	7871.5	693.19	-0.0809358	8306.73	7871.5	435.23	-0.0523949	7958.02	7871.5	86.52	-0.0108721			23	19.5086	0.127846	0.0834656					4.09221		23	19.5086	0.126265	0.102477
23	19.5086	8488.87	7871.5	617.37	-0.072727	8326.08	7871.5	454.58	-0.0545971	7921.57	7871.5	50.07	-0.00632072			24	20.3568	0.0689599	0.0372758							24	20.3568	0.11537	0.0944035
24	20.3568	8396.58	7871.5	525.08	-0.062535	8305.21	7871.5	433.71	-0.0522214	7880.29	7871.5	8.79	-0.00111544			25	21.205	0.0189341								25	21.205	0.107227	0.086743
25	21.205	8248.08	7871.5	376.58	-0.0456567	8262.93	7871.5	391.43	-0.0473718	7820.47	7871.5	-51.03	0.00652518						5.86142							26	22.0532	0.0973072	0.0762735
26	22.0532	8088.31	7871.5	216.81	-0.0268054	8165.79	7871.5	294.29	-0.0360394	7755.91	7871.5	-115.59	0.0149035													27	22.9014	0.0825407	0.0628637
27	22.9014	7930.07	7871.5	58.57	-0.00738581	8050.09	7871.5	178.59	-0.0221848	7692.52	7871.5	-178.98	0.0232668													28	23.7496	0.0656877	0.0491384
28	23.7496	7758.39	7871.5	-113.11	0.0145791	7945.83	7871.5	74.33	-0.00935459	7624.34	7871.5	-247.16	0.0324172													29	24.5978	0.0501774	0.0365897
29	24.5978	7563.7	7871.5	-307.8	0.0406944	7805.54	7871.5	-65.96	0.00845041	7551.48	7871.5	-320.02	0.0423784													30	25.446	0.0360986	0.0243874
30	25.446	7335.66	7871.5	-535.84	0.0730459	7606.05	7871.5	-265.45	0.0348998	7477.84	7871.5	-393.66	0.0526435													31	26.2942	0.0214052	0.0126338
31	26.2942	7095.57	7871.5	-775.93	0.109354	7381.21	7871.5	-490.29	0.0664241	7403.61	7871.5	-467.89	0.0631975													32	27.1424	0.00838452
32	27.1424	6873.54	7871.5	-997.96	0.145189	7142.99	7871.5	-728.51	0.10199	7319.34	7871.5	-552.16	0.0754385
33	27.9906	6661.05	7871.5	-1210.45	0.181721	6876.89	7871.5	-994.61	0.144631	7246.41	7871.5	-625.09	0.086262																2.35853
34	28.8388	6435.22	7871.5	-1436.28	0.223191	6630.9	7871.5	-1240.6	0.187094	7183.09	7871.5	-688.41	0.0958376
35	29.687	6193.38	7871.5	-1678.12	0.270954	6352.78	7871.5	-1518.72	0.239064	7104.46	7871.5	-767.04	0.107966
36	30.5352	5958.94	7871.5	-1912.56	0.320956	6105.52	7871.5	-1765.98	0.289243	7033.62	7871.5	-837.88	0.119125			tip	apex	4.09221
37	31.3834	5739.31	7871.5	-2132.19	0.371506	5864.58	7871.5	-2006.92	0.34221	6995.87	7871.5	-875.63	0.125164			left		5.86142
38	32.2316	5570.77	7871.5	-2300.73	0.413	5627.51	7871.5	-2243.99	0.398754	6966.21	7871.5	-905.29	0.129954			right		2.35853
39	33.0798	5442.23	7871.5	-2429.27	0.446374	5452.23	7871.5	-2419.27	0.443721	6916.88	7871.5	-954.62	0.138013				subapex	4.10998
40	33.928	5345.63	7871.5	-2525.87	0.472511	5386.91	7871.5	-2484.59	0.461227	6873.85	7871.5	-997.65	0.145137			normalized AUC		1.00434
41	34.7762	5268.74	7871.5	-2602.76	0.494	5404.45	7871.5	-2467.05	0.456485	6855.74	7871.5	-1015.76	0.148162
42	35.6244	5248.26	7871.5	-2623.24	0.49983	5542.56	7871.5	-2328.94	0.420192	6864.52	7871.5	-1006.98	0.146693
43	36.4726	5256.57	7871.5	-2614.93	0.497459	5781.27	7871.5	-2090.23	0.361552	6880.75	7871.5	-990.75	0.143989
44	37.3208	5308.3	7871.5	-2563.2	0.482866	6071.64	7871.5	-1799.86	0.296437	6881.1	7871.5	-990.4	0.14393
45	38.169	5419.58	7871.5	-2451.92	0.452419	6396.33	7871.5	-1475.17	0.230628	6886.48	7871.5	-985.02	0.143037
46	39.0172	5593.4	7871.5	-2278.1	0.407284	6735.81	7871.5	-1135.69	0.168605	6921.66	7871.5	-949.84	0.137227
47	39.8654	5882.8	7871.5	-1988.7	0.338053	7114.71	7871.5	-756.79	0.10637	6989.03	7871.5	-882.47	0.126265
48	40.7136	6230.08	7871.5	-1641.42	0.263467	7432.57	7871.5	-438.93	0.0590549	7057.3	7871.5	-814.2	0.11537
49	41.5618	6598.15	7871.5	-1273.35	0.192986	7690.35	7871.5	-181.15	0.0235555	7109.2	7871.5	-762.3	0.107227
50	42.41	6979.23	7871.5	-892.27	0.127846	7917.47	7871.5	45.97	-0.00580615	7173.47	7871.5	-698.03	0.0973072
51	43.2582	7363.7	7871.5	-507.8	0.0689599	8076.13	7871.5	204.63	-0.0253376	7271.32	7871.5	-600.18	0.0825407
52	44.1064	7725.23	7871.5	-146.27	0.0189341	8172.74	7871.5	301.24	-0.0368591	7386.31	7871.5	-485.19	0.0656877
53	44.9546	8020.97	7871.5	149.47	-0.0186349	8243.86	7871.5	372.36	-0.0451682	7495.4	7871.5	-376.1	0.0501774
54	45.8028	8259.91	7871.5	388.41	-0.0470235	8268.71	7871.5	397.21	-0.0480377	7597.25	7871.5	-274.25	0.0360986
55	46.651	8442.15	7871.5	570.65	-0.0675953	8271.5	7871.5	400	-0.0483588	7706.54	7871.5	-164.96	0.0214052
56	47.4992	8567.01	7871.5	695.51	-0.0811847	8298.45	7871.5	426.95	-0.0514494	7806.05	7871.5	-65.45	0.00838452
57	48.3474	8646.07	7871.5	774.57	-0.0895864	8323.48	7871.5	451.98	-0.0543018	7888.37	7871.5	16.87	-0.00213859
58	49.1956	8673.53	7871.5	802.03	-0.0924687	8358.71	7871.5	487.21	-0.0582877	7968.74	7871.5	97.24	-0.0122027
59	50.0438	8710.83	7871.5	839.33	-0.0963548	8386.31	7871.5	514.81	-0.061387	8036.14	7871.5	164.64	-0.0204874
60	50.892	8749.29	7871.5	877.79	-0.100327	8372.93	7871.5	501.43	-0.059887	8092.56	7871.5	221.06	-0.0273164
61	51.7402	8750.97	7871.5	879.47	-0.1005	8355.15	7871.5	483.65	-0.0578865	8144.15	7871.5	272.65	-0.033478
62	52.5884	8741.71	7871.5	870.21	-0.0995469	8337.49	7871.5	465.99	-0.0558909	8194.65	7871.5	323.15	-0.0394343
63	53.4366	8734.03	7871.5	862.53	-0.0987551	8334.74	7871.5	463.24	-0.0555794	8239.71	7871.5	368.21	-0.0446873
64	54.2848	8736.17	7871.5	864.67	-0.0989759	8307.99	7871.5	436.49	-0.0525386	8264.78	7871.5	393.28	-0.0475851
65	55.133	8692.4	7871.5	820.9	-0.0944388	8268.21	7871.5	396.71	-0.0479802	8276.05	7871.5	404.55	-0.048882
66	55.9812	8634.75	7871.5	763.25	-0.0883928	8257.22	7871.5	385.72	-0.0467131	8274.24	7871.5	402.74	-0.048674
67	56.8294	8579.32	7871.5	707.82	-0.082503	8214.04	7871.5	342.54	-0.0417018	8259.18	7871.5	387.68	-0.0469393
68	57.6776	8547.77	7871.5	676.27	-0.0791165	8182.2	7871.5	310.7	-0.0379727	8235.22	7871.5	363.72	-0.0441664
69	58.5258	8500.82	7871.5	629.32	-0.0740305	8175.01	7871.5	303.51	-0.0371266	8195.48	7871.5	323.98	-0.0395315
70	59.374	8449.37	7871.5	577.87	-0.0683921	8128.28	7871.5	256.78	-0.0315909	8149.95	7871.5	278.45	-0.0341659
71	60.2222	8448.5	7871.5	577	-0.0682961	8089.88	7871.5	218.38	-0.0269942	8107.9	7871.5	236.4	-0.0291567
72	61.0704	8440.57	7871.5	569.07	-0.0674208	8057.27	7871.5	185.77	-0.0230562	8055.9	7871.5	184.4	-0.0228901
73	61.9186	8425.59	7871.5	554.09	-0.0657628	8052.93	7871.5	181.43	-0.0225297	7988.32	7871.5	116.82	-0.0146239
74	62.7668	8410.96	7871.5	539.46	-0.0641377	8080.1	7871.5	208.6	-0.0258165	7928.58	7871.5	57.08	-0.00719927
75	63.615	8406.22	7871.5	534.72	-0.06361	8075.15	7871.5	203.65	-0.0252193	7867.8	7871.5	-3.7	0.000470271
76	64.4632	8373.83	7871.5	502.33	-0.0599881	8069.51	7871.5	198.01	-0.024538	7802.87	7871.5	-68.63	0.00879548
77	65.3114	8380.17	7871.5	508.67	-0.0606992	8051.63	7871.5	180.13	-0.0223719	7748.44	7871.5	-123.06	0.0158819
78	66.1596	8322.93	7871.5	451.43	-0.0542393	8037.64	7871.5	166.14	-0.0206702	7704.18	7871.5	-167.32	0.0217181
79	67.0078	8278.41	7871.5	406.91	-0.0491532	8051.42	7871.5	179.92	-0.0223464	7657.43	7871.5	-214.07	0.0279559

## Sheet: WT_HF_03
Scoelicolor WT+HF / density sample #3
(HF4)
pixel	nm	subapical_left	background	left_corrected	left_ratio	apex	background	apex_corrected	apex_ratio	subapical_right	background	right_corrected	right_ratio		pixel	pixel size	left (pixel value)	AUC		pixel	nm	apex	AUC		pixel	nm	right	AUC
0	0	7688.56	7301.5	387.06	-0.0503423	7418.96	7301.5	117.46	-0.0158324	7766.78	7301.5	465.28	-0.0599064		1	0.8482	0.00224842	0.00852277		1	0.8482	0.0110416	0.0161587		1	0.8482	0.0101898	0.0151111
1	0.8482	7707.94	7301.5	406.44	-0.05273	7418.59	7301.5	117.09	-0.0157833	7768.6	7301.5	467.1	-0.0601267		2	1.6964	0.0178477	0.0215631		2	1.6964	0.0270596	0.0303399		2	1.6964	0.0254412	0.027943
2	1.6964	7719.64	7301.5	418.14	-0.0541657	7442.28	7301.5	140.78	-0.0189162	7776.38	7301.5	474.88	-0.061067		3	2.5446	0.0329968	0.0347479		3	2.5446	0.04448	0.0432959		3	2.5446	0.0404465	0.0407236
3	2.5446	7725.51	7301.5	424.01	-0.0548844	7458.89	7301.5	157.39	-0.021101	7786.24	7301.5	484.74	-0.062256		4	3.3928	0.0489365	0.0492049		4	3.3928	0.057609	0.0533921		4	3.3928	0.055577	0.0535574
4	3.3928	7737.79	7301.5	436.29	-0.0563843	7459.69	7301.5	158.19	-0.021206	7791.99	7301.5	490.49	-0.062948		5	4.241	0.0670854	0.0648575		5	4.241	0.068286	0.0605377		5	4.241	0.0707079	0.0659218
5	4.241	7752.43	7301.5	450.93	-0.0581663	7479.62	7301.5	178.12	-0.023814	7799.96	7301.5	498.46	-0.0639055		6	5.0892	0.0858444	0.0805242		6	5.0892	0.0744579	0.0655644		6	5.0892	0.0847313	0.0775494
6	5.0892	7766.81	7301.5	465.31	-0.0599101	7539.67	7301.5	238.17	-0.0315889	7801.62	7301.5	500.12	-0.0641046		7	5.9374	0.104026	0.0955527		7	5.9374	0.0801387	0.0692982		7	5.9374	0.0981251	0.0890981
7	5.9374	7785.09	7301.5	483.59	-0.0621175	7572.76	7301.5	271.26	-0.0358205	7795.2	7301.5	493.7	-0.0633338		8	6.7856	0.121281	0.109307		8	6.7856	0.083262	0.0717187		8	6.7856	0.111962	0.099976
8	6.7856	7801.66	7301.5	500.16	-0.0641094	7588.16	7301.5	286.66	-0.0377773	7800.51	7301.5	499.01	-0.0639715		9	7.6338	0.136459	0.121385		9	7.6338	0.085846	0.0738861		9	7.6338	0.123774	0.108297
9	7.6338	7807.1	7301.5	505.6	-0.0647616	7599.2	7301.5	297.7	-0.0391752	7808.32	7301.5	506.82	-0.0649077		10	8.482	0.149759	0.131861		10	8.482	0.0883726	0.0754777		10	8.482	0.131582	0.113814
10	8.482	7811.11	7301.5	509.61	-0.0652417	7614.23	7301.5	312.73	-0.0410718	7803.77	7301.5	502.27	-0.0643625		11	9.3302	0.16116	0.13999		11	9.3302	0.0895989	0.078277		11	9.3302	0.136785	0.117096
11	9.3302	7821.7	7301.5	520.2	-0.0665073	7639.8	7301.5	338.3	-0.0442813	7787.68	7301.5	486.18	-0.0624294		12	10.1784	0.168928	0.14456		12	10.1784	0.0949732	0.0854039		12	10.1784	0.13932	0.11831
12	10.1784	7835.31	7301.5	533.81	-0.0681288	7647.38	7301.5	345.88	-0.0452286	7770.41	7301.5	468.91	-0.0603456		13	11.0266	0.171936	0.145017		13	11.0266	0.106404	0.0942362		13	11.0266	0.139648	0.117933
13	11.0266	7839.32	7301.5	537.82	-0.0686054	7649.11	7301.5	347.61	-0.0454445	7751.56	7301.5	450.06	-0.0580606		14	11.8748	0.170005	0.141419		14	11.8748	0.115799	0.0996571		14	11.8748	0.13843	0.115404
14	11.8748	7832.21	7301.5	530.71	-0.0677599	7646.5	7301.5	345	-0.0451187	7729.76	7301.5	428.26	-0.055404		15	12.723	0.163452	0.134432		15	12.723	0.119186	0.101572		15	12.723	0.133685	0.110162
15	12.723	7836.83	7301.5	535.33	-0.0683095	7658.02	7301.5	356.52	-0.0465551	7709.29	7301.5	407.79	-0.0528959		16	13.5712	0.15353	0.125351		16	13.5712	0.120314	0.102257		16	13.5712	0.126069	0.103419
16	13.5712	7848.1	7301.5	546.6	-0.0696474	7665.48	7301.5	363.98	-0.047483	7691.88	7301.5	390.38	-0.0507522		17	14.4194	0.142039	0.11489		17	14.4194	0.120801	0.102336		17	14.4194	0.117786	0.0956924
17	14.4194	7841.56	7301.5	540.06	-0.0688715	7671.19	7301.5	369.69	-0.048192	7681.11	7301.5	379.61	-0.0494212		18	15.2676	0.128865	0.102813		18	15.2676	0.120501	0.102373		18	15.2676	0.107851	0.0866745
18	15.2676	7821.73	7301.5	520.23	-0.0665109	7667.5	7301.5	366	-0.0477339	7689.33	7301.5	387.83	-0.0504374		19	16.1158	0.113561	0.0895474		19	16.1158	0.120887	0.103559		19	16.1158	0.0965222	0.0768354
19	16.1158	7798.16	7301.5	496.66	-0.0636894	7632.58	7301.5	331.08	-0.0433772	7704.37	7301.5	402.87	-0.0522911		20	16.964	0.0975854	0.0762867		20	16.964	0.123299	0.105298		20	16.964	0.0846507	0.0665264
20	16.964	7769.85	7301.5	468.35	-0.0602779	7599.87	7301.5	298.37	-0.0392599	7709.56	7301.5	408.06	-0.0529291		21	17.8122	0.0822938	0.0640479		21	17.8122	0.124987	0.103314		21	17.8122	0.0722142	0.0559186
21	17.8122	7735.97	7301.5	434.47	-0.0561623	7535.32	7301.5	233.82	-0.0310299	7696.64	7301.5	395.14	-0.0513393		22	18.6604	0.068727	0.0534563		22	18.6604	0.118622	0.0959357		22	18.6604	0.0596381	0.0450365
22	18.6604	7698.71	7301.5	397.21	-0.0515944	7471.43	7301.5	169.93	-0.022744	7669.07	7301.5	367.57	-0.0479289		23	19.5086	0.0573196	0.0445155		23	19.5086	0.107588	0.0850417		23	19.5086	0.046555	0.0342424
23	19.5086	7646.85	7301.5	345.35	-0.0451624	7428.62	7301.5	127.12	-0.0171122	7633.54	7301.5	332.04	-0.0434975		24	20.3568	0.0476451	0.0367086		24	20.3568	0.0929342	0.0703408		24	20.3568	0.0341863	0.0238471
24	20.3568	7573.16	7301.5	271.66	-0.0358714	7375.27	7301.5	73.77	-0.0100023	7588.95	7301.5	287.45	-0.0378774		25	21.205	0.0389113	0.029847		25	21.205	0.0729248	0.0534413		25	21.205	0.0220436	0.0138036
25	21.205	7485.85	7301.5	184.35	-0.0246265	7309.9	7301.5	8.4	-0.00114913	7524.25	7301.5	222.75	-0.0296043		26	22.0532	0.031466	0.0239249		26	22.0532	0.0530863			26	22.0532	0.0105043	0.00516586
26	22.0532	7390.38	7301.5	88.88	-0.0120264	7221.76	7301.5	-79.74	0.0110416	7432.71	7301.5	131.21	-0.017653		27	22.9014	0.0249474	0.0186193							27	22.9014	0.00167643
27	22.9014	7285.12	7301.5	-16.38	0.00224842	7109.13	7301.5	-192.37	0.0270596	7331.71	7301.5	30.21	-0.00412046		28	23.7496	0.0189557	0.0141247					1.94271
28	23.7496	7173.47	7301.5	-128.03	0.0178477	6990.56	7301.5	-310.94	0.04448	7227.85	7301.5	-73.65	0.0101898		29	24.5978	0.0143494	0.0103745										1.87806
29	24.5978	7068.27	7301.5	-233.23	0.0329968	6903.78	7301.5	-397.72	0.057609	7120.35	7301.5	-181.15	0.0254412		30	25.446	0.0101129	0.00639613
30	25.446	6960.86	7301.5	-340.64	0.0489365	6834.78	7301.5	-466.72	0.068286	7017.66	7301.5	-283.84	0.0404465		31	26.2942	0.00496876	0.00230599
31	26.2942	6842.47	7301.5	-459.03	0.0670854	6795.52	7301.5	-505.98	0.0744579	6917.07	7301.5	-384.43	0.055577		32	27.1424	0.000468616
32	27.1424	6724.26	7301.5	-577.24	0.0858444	6759.78	7301.5	-541.72	0.0801387	6819.32	7301.5	-482.18	0.0707079
33	27.9906	6613.52	7301.5	-687.98	0.104026	6740.29	7301.5	-561.21	0.083262	6731.16	7301.5	-570.34	0.0847313					2.23616
34	28.8388	6511.75	7301.5	-789.75	0.121281	6724.25	7301.5	-577.25	0.085846	6649.06	7301.5	-652.44	0.0981251
35	29.687	6424.78	7301.5	-876.72	0.136459	6708.64	7301.5	-592.86	0.0883726	6566.32	7301.5	-735.18	0.111962
36	30.5352	6350.46	7301.5	-951.04	0.149759	6701.09	7301.5	-600.41	0.0895989	6497.3	7301.5	-804.2	0.123774
37	31.3834	6288.11	7301.5	-1013.39	0.16116	6668.2	7301.5	-633.3	0.0949732	6452.47	7301.5	-849.03	0.131582
38	32.2316	6246.32	7301.5	-1055.18	0.168928	6599.31	7301.5	-702.19	0.106404	6422.94	7301.5	-878.56	0.136785
39	33.0798	6230.29	7301.5	-1071.21	0.171936	6543.74	7301.5	-757.76	0.115799	6408.65	7301.5	-892.85	0.13932
40	33.928	6240.57	7301.5	-1060.93	0.170005	6523.94	7301.5	-777.56	0.119186	6406.8	7301.5	-894.7	0.139648
41	34.7762	6275.72	7301.5	-1025.78	0.163452	6517.37	7301.5	-784.13	0.120314	6413.66	7301.5	-887.84	0.13843
42	35.6244	6329.7	7301.5	-971.8	0.15353	6514.54	7301.5	-786.96	0.120801	6440.5	7301.5	-861	0.133685
43	36.4726	6393.39	7301.5	-908.11	0.142039	6516.28	7301.5	-785.22	0.120501	6484.06	7301.5	-817.44	0.126069
44	37.3208	6468	7301.5	-833.5	0.128865	6514.04	7301.5	-787.46	0.120887	6532.11	7301.5	-769.39	0.117786
45	38.169	6556.89	7301.5	-744.61	0.113561	6500.05	7301.5	-801.45	0.123299	6590.69	7301.5	-710.81	0.107851
46	39.0172	6652.33	7301.5	-649.17	0.0975854	6490.3	7301.5	-811.2	0.124987	6658.78	7301.5	-642.72	0.0965222			tip	apex	1.94271
47	39.8654	6746.32	7301.5	-555.18	0.0822938	6527.23	7301.5	-774.27	0.118622	6731.66	7301.5	-569.84	0.0846507			left		2.23616
48	40.7136	6831.96	7301.5	-469.54	0.068727	6592.25	7301.5	-709.25	0.107588	6809.74	7301.5	-491.76	0.0722142			right		1.87806
49	41.5618	6905.67	7301.5	-395.83	0.0573196	6680.64	7301.5	-620.86	0.0929342	6890.56	7301.5	-410.94	0.0596381				subapex	2.05711
50	42.41	6969.44	7301.5	-332.06	0.0476451	6805.23	7301.5	-496.27	0.0729248	6976.7	7301.5	-324.8	0.046555			normalized AUC		1.05888
51	43.2582	7028.03	7301.5	-273.47	0.0389113	6933.43	7301.5	-368.07	0.0530863	7060.14	7301.5	-241.36	0.0341863
52	44.1064	7078.76	7301.5	-222.74	0.031466	7019.84	7301.5	-281.66	0.0401234	7144.02	7301.5	-157.48	0.0220436
53	44.9546	7123.78	7301.5	-177.72	0.0249474	7081.45	7301.5	-220.05	0.0310741	7225.6	7301.5	-75.9	0.0105043
54	45.8028	7165.67	7301.5	-135.83	0.0189557	7139.66	7301.5	-161.84	0.0226677	7289.28	7301.5	-12.22	0.00167643
55	46.651	7198.21	7301.5	-103.29	0.0143494	7206.4	7301.5	-95.1	0.0131966	7340.5	7301.5	39	-0.00531299
56	47.4992	7228.4	7301.5	-73.1	0.0101129	7267.08	7301.5	-34.42	0.00473643	7382.16	7301.5	80.66	-0.0109263
57	48.3474	7265.4	7301.5	-36.1	0.00496876	7312.3	7301.5	10.8	-0.00147696	7406.06	7301.5	104.56	-0.0141182
58	49.1956	7298.08	7301.5	-3.42	0.000468616	7347.42	7301.5	45.92	-0.00624981	7426.28	7301.5	124.78	-0.0168025
59	50.0438	7322.88	7301.5	21.38	-0.00291962	7384.81	7301.5	83.31	-0.0112813	7445.71	7301.5	144.21	-0.0193682
60	50.892	7346.72	7301.5	45.22	-0.00615513	7416.93	7301.5	115.43	-0.015563	7456.71	7301.5	155.21	-0.0208148
61	51.7402	7365.54	7301.5	64.04	-0.00869454	7418.94	7301.5	117.44	-0.0158298	7468.07	7301.5	166.57	-0.0223043
62	52.5884	7371.58	7301.5	70.08	-0.00950678	7409.63	7301.5	108.13	-0.0145932	7474.16	7301.5	172.66	-0.0231009
63	53.4366	7371.62	7301.5	70.12	-0.00951216	7395.18	7301.5	93.68	-0.0126677	7469.3	7301.5	167.8	-0.0224653
64	54.2848	7371.45	7301.5	69.95	-0.00948931	7369.56	7301.5	68.06	-0.00923529	7469.71	7301.5	168.21	-0.0225189
65	55.133	7367.74	7301.5	66.24	-0.00899055	7357.86	7301.5	56.36	-0.00765984	7478.1	7301.5	176.6	-0.0236156
66	55.9812	7372.3	7301.5	70.8	-0.00960352	7365.5	7301.5	64	-0.00868916	7480.32	7301.5	178.82	-0.0239054
67	56.8294	7380.46	7301.5	78.96	-0.0106985	7354.59	7301.5	53.09	-0.00721862	7471.77	7301.5	170.27	-0.0227884
68	57.6776	7383.93	7301.5	82.43	-0.0111634	7348.84	7301.5	47.34	-0.00644183	7459.21	7301.5	157.71	-0.021143
69	58.5258	7391.46	7301.5	89.96	-0.0121708	7356.46	7301.5	54.96	-0.00747098	7439.44	7301.5	137.94	-0.0185417
70	59.374	7399.54	7301.5	98.04	-0.0132495	7360.83	7301.5	59.33	-0.00806023	7407.13	7301.5	105.63	-0.0142606
71	60.2222	7402.89	7301.5	101.39	-0.013696	7357.33	7301.5	55.83	-0.00758835	7376.68	7301.5	75.18	-0.0101916
72	61.0704	7404.78	7301.5	103.28	-0.0139477	7375.07	7301.5	73.57	-0.0099755	7363.11	7301.5	61.61	-0.00836739
73	61.9186	7403.92	7301.5	102.42	-0.0138332	7381.18	7301.5	79.68	-0.010795	7364.32	7301.5	62.82	-0.00853032
74	62.7668	7397.33	7301.5	95.83	-0.0129547	7362.61	7301.5	61.11	-0.00830005	7368.1	7301.5	66.6	-0.00903897
75	63.615	7388.89	7301.5	87.39	-0.0118272	7333.09	7301.5	31.59	-0.00430787	7368.03	7301.5	66.53	-0.00902955
76	64.4632	7388.66	7301.5	87.16	-0.0117965	7316.4	7301.5	14.9	-0.00203652	7368.98	7301.5	67.48	-0.00915731
77	65.3114	7396.22	7301.5	94.72	-0.0128065	7319.85	7301.5	18.35	-0.00250688	7370.63	7301.5	69.13	-0.00937912
78	66.1596	7402.05	7301.5	100.55	-0.0135841	7333.9	7301.5	32.4	-0.00441784	7360.64	7301.5	59.14	-0.00803463
79	67.0078	7404.97	7301.5	103.47	-0.013973	7334.92	7301.5	33.42	-0.00455629	7349.42	7301.5	47.92	-0.00652024

## Sheet: WT_HF_04
Scoelicolor WT+HF / density sample #4
(HF7)
pixel	nm	subapical_left	background	left_corrected	left_ratio	apex	background	apex_corrected	apex_ratio	subapical_right	background	right_corrected	right_ratio
0	0	8274.4	7842.5	431.9	-0.0521971	8259	7842.5	416.5	-0.0504298	7895.04	7842.5	52.54	-0.00665481		pixel	pixel size	left (pixel value)	AUC		pixel	nm	apex	AUC		pixel	nm	right	AUC
1	0.8482	8273.83	7842.5	431.33	-0.0521318	8291.8	7842.5	449.3	-0.0541861	8062.82	7842.5	220.32	-0.0273254		1	0.8482	0.00468104	0.0101128		1	0.8482	0.0123378	0.0224519		1	0.8482	0.00497844	0.00768936
2	1.6964	8279.6	7842.5	437.1	-0.0527924	8307.3	7842.5	464.8	-0.0559508	8044.81	7842.5	202.31	-0.0251479		2	1.6964	0.0191643	0.0229105		2	1.6964	0.0406024	0.0478992		2	1.6964	0.0131526	0.0164778
3	2.5446	8293.04	7842.5	450.54	-0.0543275	8296.68	7842.5	454.18	-0.0547424	8046.43	7842.5	203.93	-0.0253442		3	2.5446	0.0348572	0.0361148		3	2.5446	0.0723408	0.0770953		3	2.5446	0.0257011	0.027946
4	3.3928	8307.93	7842.5	465.43	-0.0560224	8275.21	7842.5	432.71	-0.0522899	8065.74	7842.5	223.24	-0.0276776		4	3.3928	0.0502992	0.0500834		4	3.3928	0.109445	0.112795		4	3.3928	0.0401939	0.0386085
5	4.241	8310.31	7842.5	467.81	-0.0562927	8322.04	7842.5	479.54	-0.0576229	8068.97	7842.5	226.47	-0.0280668		5	4.241	0.0677942	0.0655467		5	4.241	0.156518	0.156719		5	4.241	0.0508424	0.0460179
6	5.0892	8312.44	7842.5	469.94	-0.0565345	8356.63	7842.5	514.13	-0.0615236	8078.02	7842.5	235.52	-0.0291557		6	5.0892	0.0867607	0.0819727		6	5.0892	0.213014	0.206636		6	5.0892	0.0576648	0.0512555
7	5.9374	8328.42	7842.5	485.92	-0.0583448	8369.22	7842.5	526.72	-0.0629354	8065.79	7842.5	223.29	-0.0276836		7	5.9374	0.106526	0.100551		7	5.9374	0.274219	0.260336		7	5.9374	0.0631923	0.0556161
8	6.7856	8344.14	7842.5	501.64	-0.0601188	8355.98	7842.5	513.48	-0.0614506	8069.63	7842.5	227.13	-0.0281463		8	6.7856	0.130566	0.121824		8	6.7856	0.339637	0.316705		8	6.7856	0.0679469	0.0605831
9	7.6338	8355.88	7842.5	513.38	-0.0614394	8366.99	7842.5	524.49	-0.0626856	8074.27	7842.5	231.77	-0.0287048		9	7.6338	0.156687	0.143977		9	7.6338	0.407133	0.372256		9	7.6338	0.0749041	0.0673873
10	8.482	8374.5	7842.5	532	-0.0635262	8390.63	7842.5	548.13	-0.0653264	8065.9	7842.5	223.4	-0.0276968		10	8.482	0.182802	0.167487		10	8.482	0.470621	0.424928		10	8.482	0.0839908	0.0763345
11	9.3302	8393.71	7842.5	551.21	-0.0656694	8402.13	7842.5	559.63	-0.0666057	8047.46	7842.5	204.96	-0.0254689		11	9.3302	0.212122	0.194084		11	9.3302	0.531332	0.474335		11	9.3302	0.0960009	0.0877321
12	10.1784	8396.94	7842.5	554.44	-0.0660288	8443.63	7842.5	601.13	-0.0711933	8024.07	7842.5	181.57	-0.0226282		12	10.1784	0.245515	0.22272		12	10.1784	0.58712	0.511236		12	10.1784	0.110866	0.101598
13	11.0266	8385.43	7842.5	542.93	-0.0647468	8483.46	7842.5	640.96	-0.0755541	8034.92	7842.5	192.42	-0.023948		13	11.0266	0.279644	0.251122		13	11.0266	0.618342	0.512333		13	11.0266	0.128695	0.117656
14	11.8748	8383.61	7842.5	541.11	-0.0645438	8496.73	7842.5	654.23	-0.0769979	8079.54	7842.5	237.04	-0.0293383		14	11.8748	0.312486	0.278917		14	11.8748	0.589707	0.473327		14	11.8748	0.148731	0.133909
15	12.723	8381.45	7842.5	538.95	-0.0643027	8513.7	7842.5	671.2	-0.0788376	8104.36	7842.5	261.86	-0.032311		15	12.723	0.345181	0.305642		15	12.723	0.526366	0.409007		15	12.723	0.167018	0.150373
16	13.5712	8369.38	7842.5	526.88	-0.0629533	8511.97	7842.5	669.47	-0.0786504	8078.17	7842.5	235.67	-0.0291737		16	13.5712	0.375503	0.327485		16	13.5712	0.438046	0.331322		16	13.5712	0.187552	0.170074
17	14.4194	8342.14	7842.5	499.64	-0.0598935	8497.04	7842.5	654.54	-0.0770315	8053.85	7842.5	211.35	-0.0262421		17	14.4194	0.396685	0.342406		17	14.4194	0.343188	0.252079		17	14.4194	0.21347	0.194292
18	15.2676	8308.18	7842.5	465.68	-0.0560508	8499.78	7842.5	657.28	-0.0773291	8031.7	7842.5	189.2	-0.0235567		18	15.2676	0.410687	0.351841		18	15.2676	0.251197	0.174703		18	15.2676	0.244658	0.220418
19	16.1158	8274.69	7842.5	432.19	-0.0522304	8487.33	7842.5	644.83	-0.0759756	7958.86	7842.5	116.36	-0.0146202		19	16.1158	0.418931	0.353257		19	16.1158	0.160743	0.103928		19	16.1158	0.275075	0.245504
20	16.964	8229.35	7842.5	386.85	-0.0470086	8482.81	7842.5	640.31	-0.0754832	7859.3	7842.5	16.8	-0.00213759		20	16.964	0.414026	0.341848		20	16.964	0.084313	0.0517579		20	16.964	0.303809	0.268275
21	17.8122	8176.5	7842.5	334	-0.0408488	8491.46	7842.5	648.96	-0.076425	7803.65	7842.5	-38.85	0.00497844		21	17.8122	0.39203	0.317292		21	17.8122	0.0377287	0.0187368		21	17.8122	0.328767	0.287611
22	18.6604	8108.38	7842.5	265.88	-0.0327908	8478.05	7842.5	635.55	-0.0749642	7740.69	7842.5	-101.81	0.0131526		22	18.6604	0.356123	0.280164		22	18.6604	0.0064513			22	18.6604	0.349401	0.301797
23	19.5086	8019.86	7842.5	177.36	-0.0221151	8465.56	7842.5	623.06	-0.0735994	7645.99	7842.5	-196.51	0.0257011		23	19.5086	0.304485	0.232328					5.31059		23	19.5086	0.362217	0.306733
24	20.3568	7913.85	7842.5	71.35	-0.00901584	8429.25	7842.5	586.75	-0.0696088	7539.46	7842.5	-303.04	0.0401939		24	20.3568	0.24333	0.181742							24	20.3568	0.361039	0.303037
25	21.205	7805.96	7842.5	-36.54	0.00468104	8361.04	7842.5	518.54	-0.0620186	7463.06	7842.5	-379.44	0.0508424		25	21.205	0.185207	0.134915							25	21.205	0.353502	0.294298
26	22.0532	7695.03	7842.5	-147.47	0.0191643	8273.73	7842.5	431.23	-0.0521204	7414.92	7842.5	-427.58	0.0576648		26	22.0532	0.132915	0.0926673							26	22.0532	0.340433	0.278297
27	22.9014	7578.34	7842.5	-264.16	0.0348572	8139.13	7842.5	296.63	-0.0364449	7376.37	7842.5	-466.13	0.0631923		27	22.9014	0.0855888	0.0559021							27	22.9014	0.315772	0.253544
28	23.7496	7466.92	7842.5	-375.58	0.0502992	8032.61	7842.5	190.11	-0.0236673	7343.53	7842.5	-498.97	0.0679469		28	23.7496	0.0462247	0.0270557							28	23.7496	0.282068	0.222692
29	24.5978	7344.58	7842.5	-497.92	0.0677942	7906.13	7842.5	63.63	-0.00804819	7296	7842.5	-546.5	0.0749041		29	24.5978	0.0175709								29	24.5978	0.243024	0.188708
30	25.446	7216.4	7842.5	-626.1	0.0867607	7746.92	7842.5	-95.58	0.0123378	7234.84	7842.5	-607.66	0.0839908												30	25.446	0.201936	0.152904
31	26.2942	7087.5	7842.5	-755	0.106526	7536.5	7842.5	-306	0.0406024	7155.56	7842.5	-686.94	0.0960009					5.09197							31	26.2942	0.158601	0.116753
32	27.1424	6936.79	7842.5	-905.71	0.130566	7313.44	7842.5	-529.06	0.0723408	7059.81	7842.5	-782.69	0.110866												32	27.1424	0.116694	0.0827985
33	27.9906	6780.14	7842.5	-1062.36	0.156687	7068.85	7842.5	-773.65	0.109445	6948.29	7842.5	-894.21	0.128695												33	27.9906	0.0785391	0.0525769
34	28.8388	6630.44	7842.5	-1212.06	0.182802	6781.13	7842.5	-1061.37	0.156518	6827.1	7842.5	-1015.4	0.148731												34	28.8388	0.0454339	0.0257588
35	29.687	6470.06	7842.5	-1372.44	0.212122	6465.3	7842.5	-1377.2	0.213014	6720.12	7842.5	-1122.38	0.167018												35	29.687	0.0153037
36	30.5352	6296.59	7842.5	-1545.91	0.245515	6154.75	7842.5	-1687.75	0.274219	6603.92	7842.5	-1238.58	0.187552															4.57446
37	31.3834	6128.66	7842.5	-1713.84	0.279644	5854.2	7842.5	-1988.3	0.339637	6462.87	7842.5	-1379.63	0.21347
38	32.2316	5975.3	7842.5	-1867.2	0.312486	5573.39	7842.5	-2269.11	0.407133	6300.93	7842.5	-1541.57	0.244658
39	33.0798	5830.07	7842.5	-2012.43	0.345181	5332.78	7842.5	-2509.72	0.470621	6150.62	7842.5	-1691.88	0.275075
40	33.928	5701.55	7842.5	-2140.95	0.375503	5121.36	7842.5	-2721.14	0.531332	6015.07	7842.5	-1827.43	0.303809
41	34.7762	5615.08	7842.5	-2227.42	0.396685	4941.34	7842.5	-2901.16	0.58712	5902.09	7842.5	-1940.41	0.328767
42	35.6244	5559.35	7842.5	-2283.15	0.410687	4846.01	7842.5	-2996.49	0.618342	5811.84	7842.5	-2030.66	0.349401
43	36.4726	5527.05	7842.5	-2315.45	0.418931	4933.3	7842.5	-2909.2	0.589707	5757.16	7842.5	-2085.34	0.362217
44	37.3208	5546.22	7842.5	-2296.28	0.414026	5138.02	7842.5	-2704.48	0.526366	5762.14	7842.5	-2080.36	0.361039
45	38.169	5633.86	7842.5	-2208.64	0.39203	5453.58	7842.5	-2388.92	0.438046	5794.23	7842.5	-2048.27	0.353502
46	39.0172	5783.03	7842.5	-2059.47	0.356123	5838.72	7842.5	-2003.78	0.343188	5850.72	7842.5	-1991.78	0.340433
47	39.8654	6011.95	7842.5	-1830.55	0.304485	6268	7842.5	-1574.5	0.251197	5960.38	7842.5	-1882.12	0.315772			tip	apex	5.31059
48	40.7136	6307.66	7842.5	-1534.84	0.24333	6756.45	7842.5	-1086.05	0.160743	6117.07	7842.5	-1725.43	0.282068			left		5.09197
49	41.5618	6616.99	7842.5	-1225.51	0.185207	7232.69	7842.5	-609.81	0.084313	6309.21	7842.5	-1533.29	0.243024			right		4.57446
50	42.41	6922.41	7842.5	-920.09	0.132915	7557.37	7842.5	-285.13	0.0377287	6524.89	7842.5	-1317.61	0.201936				subapex	4.83322
51	43.2582	7224.19	7842.5	-618.31	0.0855888	7792.23	7842.5	-50.27	0.0064513	6768.94	7842.5	-1073.56	0.158601			normalized AUC		0.91011
52	44.1064	7496	7842.5	-346.5	0.0462247	7990.64	7842.5	148.14	-0.0185392	7022.96	7842.5	-819.54	0.116694
53	44.9546	7707.08	7842.5	-135.42	0.0175709	8102.81	7842.5	260.31	-0.0321259	7271.41	7842.5	-571.09	0.0785391
54	45.8028	7874.44	7842.5	31.94	-0.00405616	8163.06	7842.5	320.56	-0.0392696	7501.67	7842.5	-340.83	0.0454339
55	46.651	8015.58	7842.5	173.08	-0.0215929	8199.77	7842.5	357.27	-0.0435707	7724.29	7842.5	-118.21	0.0153037
56	47.4992	8123	7842.5	280.5	-0.0345316	8230.53	7842.5	388.03	-0.0471452	7907.81	7842.5	65.31	-0.00825892
57	48.3474	8214.59	7842.5	372.09	-0.0452962	8252.55	7842.5	410.05	-0.0496877	8021.13	7842.5	178.63	-0.0222699
58	49.1956	8281.14	7842.5	438.64	-0.0529686	8238.37	7842.5	395.87	-0.048052	8097.69	7842.5	255.19	-0.0315139
59	50.0438	8319.11	7842.5	476.61	-0.057291	8212.15	7842.5	369.65	-0.0450126	8172.88	7842.5	330.38	-0.0404239
60	50.892	8348.29	7842.5	505.79	-0.0605861	8177.75	7842.5	335.25	-0.0409954	8222.32	7842.5	379.82	-0.0461938
61	51.7402	8361.64	7842.5	519.14	-0.0620859	8173.16	7842.5	330.66	-0.0404568	8269.09	7842.5	426.59	-0.0515885
62	52.5884	8373.48	7842.5	530.98	-0.0634121	8184.2	7842.5	341.7	-0.0417512	8277.04	7842.5	434.54	-0.0524994
63	53.4366	8392.42	7842.5	549.92	-0.0655258	8171.25	7842.5	328.75	-0.0402325	8226.66	7842.5	384.16	-0.046697
64	54.2848	8406.73	7842.5	564.23	-0.0671165	8175.77	7842.5	333.27	-0.0407631	8203.77	7842.5	361.27	-0.0440371
65	55.133	8400.65	7842.5	558.15	-0.0664413	8142.16	7842.5	299.66	-0.0368035	8196.44	7842.5	353.94	-0.0431822
66	55.9812	8391.9	7842.5	549.4	-0.0654679	8106.09	7842.5	263.59	-0.0325175	8169.3	7842.5	326.8	-0.0400034
67	56.8294	8384.57	7842.5	542.07	-0.0646509	8106.41	7842.5	263.91	-0.0325557	8116.92	7842.5	274.42	-0.0338084
68	57.6776	8374.58	7842.5	532.08	-0.0635351	8115	7842.5	272.5	-0.0335798	8078.33	7842.5	235.83	-0.0291929
69	58.5258	8361.75	7842.5	519.25	-0.0620982	8091.52	7842.5	249.02	-0.0307754	8052.58	7842.5	210.08	-0.0260885
70	59.374	8357.08	7842.5	514.58	-0.0615741	8079.05	7842.5	236.55	-0.0292794	8011.92	7842.5	169.42	-0.021146
71	60.2222	8363.19	7842.5	520.69	-0.0622597	8054.26	7842.5	211.76	-0.0262917	7979.89	7842.5	137.39	-0.017217
72	61.0704	8364.47	7842.5	521.97	-0.0624032	8007.43	7842.5	164.93	-0.0205971	7964.68	7842.5	122.18	-0.0153402
73	61.9186	8372.36	7842.5	529.86	-0.0632868	8014.25	7842.5	171.75	-0.0214306	7946.07	7842.5	103.57	-0.0130341
74	62.7668	8395.44	7842.5	552.94	-0.0658619	8031.26	7842.5	188.76	-0.0235032	7904.34	7842.5	61.84	-0.00782355
75	63.615	8402.11	7842.5	559.61	-0.0666035	8043.59	7842.5	201.09	-0.025	7881.37	7842.5	38.87	-0.00493188
76	64.4632	8395.34	7842.5	552.84	-0.0658508	8023.01	7842.5	180.51	-0.022499	7890.95	7842.5	48.45	-0.00613995
77	65.3114	8382.81	7842.5	540.31	-0.0644545	8004.47	7842.5	161.97	-0.0202349	7871.62	7842.5	29.12	-0.00369937
78	66.1596	8355.63	7842.5	513.13	-0.0614113	8010.28	7842.5	167.78	-0.0209456	7863.5	7842.5	21	-0.00267057
79	67.0078	8335.44	7842.5	492.94	-0.0591378	8011.85	7842.5	169.35	-0.0211374	7823.77	7842.5	-18.73	0.00239399

## Sheet: WT_HF_05
Scoelicolor WT+HF / density sample #5
(KHF)
pixel	nm	subapical_left	background	left_corrected	left_ratio	apex	background	apex_corrected	apex_ratio	subapical_right	background	right_corrected	right_ratio			pixel	pixel size	left (pixel value)	AUC		pixel	nm	apex	AUC		pixel	nm	right	AUC
0	0	7825.5	7754	71.5	-0.0091368	8311.59	7754	557.59	-0.0670858	7710.75	7754	-43.25	0.00560905			1	0.8482	0.00152929	0.00813482		1	0.8482	0.00121116	0.00699853		1	0.8482	0.00627592	0.0135975
1	0.8482	7832.04	7754	78.04	-0.0099642	8291.91	7754	537.91	-0.0648717	7796.28	7754	42.28	-0.0054231			2	1.6964	0.0176521	0.0240784		2	1.6964	0.0152909	0.0186287		2	1.6964	0.0257862	0.0320922
2	1.6964	7886.79	7754	132.79	-0.016837	8294.59	7754	540.59	-0.0651738	7798.61	7754	44.61	-0.00572025			3	2.5446	0.0391232	0.0464639		3	2.5446	0.0286343	0.0302162		3	2.5446	0.0498851	0.0525302
3	2.5446	7913.88	7754	159.88	-0.0202025	8332.83	7754	578.83	-0.0694638	7775.98	7754	21.98	-0.00282665			4	3.3928	0.0704356	0.0731823		4	3.3928	0.0426135	0.0420931		4	3.3928	0.0739776	0.0718083
4	3.3928	7912.59	7754	158.59	-0.0200427	8354.38	7754	600.38	-0.0718641	7764.58	7754	10.58	-0.0013626			5	4.241	0.102123	0.097227		5	4.241	0.0566394	0.0553391		5	4.241	0.0953416	0.0896619
5	4.241	7870.11	7754	116.11	-0.0147533	8349.52	7754	595.52	-0.0713239	7839.57	7754	85.57	-0.0109151			6	5.0892	0.127132	0.117305		6	5.0892	0.0738467	0.0680222		6	5.0892	0.116075	0.10823
6	5.0892	7912.09	7754	158.09	-0.0199808	8342.69	7754	588.69	-0.0705636	7931.6	7754	177.6	-0.0223914			7	5.9374	0.149466	0.13848		7	5.9374	0.0865453	0.0747443		7	5.9374	0.139125	0.12842
7	5.9374	7910.29	7754	156.29	-0.0197578	8313.56	7754	559.56	-0.0673069	7970.08	7754	216.08	-0.0271114			8	6.7856	0.17706	0.166502		8	6.7856	0.0896969	0.0768525		8	6.7856	0.163681	0.145009
8	6.7856	7919.31	7754	165.31	-0.0208743	8291.33	7754	537.33	-0.0648062	8001.84	7754	247.84	-0.0309729			9	7.6338	0.215541	0.199918		9	7.6338	0.0915162	0.0783916		9	7.6338	0.17824	0.154051
9	7.6338	7930.3	7754	176.3	-0.0222312	8257.83	7754	503.83	-0.0610124	8056.35	7754	302.35	-0.0375294			10	8.482	0.255851	0.230582		10	8.482	0.0933261	0.0804225		10	8.482	0.185002	0.160662
10	8.482	7902.37	7754	148.37	-0.0187754	8199.89	7754	445.89	-0.0543776	8135.59	7754	381.59	-0.0469038			11	9.3302	0.287847	0.250754		11	9.3302	0.0963049	0.0826931		11	9.3302	0.193829	0.167126
11	9.3302	7881.83	7754	127.83	-0.0162183	8148.96	7754	394.96	-0.0484675	8224.15	7754	470.15	-0.057167			12	10.1784	0.303415	0.25431		12	10.1784	0.09868	0.0839633		12	10.1784	0.200243	0.172748
12	10.1784	7868.72	7754	114.72	-0.0145792	8076.72	7754	322.72	-0.0399568	8273.64	7754	519.64	-0.0628067			13	11.0266	0.296233	0.240133		13	11.0266	0.0992999	0.0830053		13	11.0266	0.207085	0.175123
13	11.0266	7908.76	7754	154.76	-0.0195682	8010.75	7754	256.75	-0.0320507	8285.34	7754	531.34	-0.0641301			14	11.8748	0.269986	0.215987		14	11.8748	0.0964211	0.081406		14	11.8748	0.205844	0.167945
14	11.8748	7989.76	7754	235.76	-0.0295078	7944.15	7754	190.15	-0.0239359	8254.97	7754	500.97	-0.0606871			15	12.723	0.239298	0.190567		15	12.723	0.0955289	0.0815106		15	12.723	0.190158	0.147
15	12.723	7972.2	7754	218.2	-0.0273701	7890.03	7754	136.03	-0.0172407	8195.81	7754	441.81	-0.0539068			16	13.5712	0.210046	0.162176		16	13.5712	0.0966677	0.0844641		16	13.5712	0.156459	0.116891
16	13.5712	7949.43	7754	195.43	-0.0245842	7863.01	7754	109.01	-0.0138636	8127.29	7754	373.29	-0.0459304			17	14.4194	0.172355	0.129707		17	14.4194	0.102493	0.0908362		17	14.4194	0.119163	0.0877077
17	14.4194	7871.89	7754	117.89	-0.0149761	7823.2	7754	69.2	-0.00884549	8053.11	7754	299.11	-0.0371422			18	15.2676	0.133487	0.102119		18	15.2676	0.111693	0.0979985		18	15.2676	0.0876457	0.0648544
18	15.2676	7823.41	7754	69.41	-0.00887209	7744.62	7754	-9.38	0.00121116	7960.26	7754	206.26	-0.0259112			19	16.1158	0.107303	0.0763184		19	16.1158	0.119381	0.104262		19	16.1158	0.0652767	0.0478464
19	16.1158	7825.03	7754	71.03	-0.00907728	7637.22	7754	-116.78	0.0152909	7843.31	7754	89.31	-0.0113868			20	16.964	0.0726509	0.0403148		20	16.964	0.126462	0.111981		20	16.964	0.047542	0.0303201
20	16.964	7820.42	7754	66.42	-0.00849315	7538.15	7754	-215.85	0.0286343	7740.58	7754	-13.42	0.00173372			21	17.8122	0.0224089			21	17.8122	0.137582	0.121591		21	17.8122	0.0239507	0.0115821
21	17.8122	7800.74	7754	46.74	-0.00599174	7437.08	7754	-316.92	0.0426135	7661.3	7754	-92.7	0.0120998								22	18.6604	0.149122	0.130245		22	18.6604	0.0033592
22	18.6604	7769.36	7754	15.36	-0.001977	7338.36	7754	-415.64	0.0566394	7691.61	7754	-62.39	0.00811144						2.76426		23	19.5086	0.157987	0.138568
23	19.5086	7833.49	7754	79.49	-0.0101475	7220.77	7754	-533.23	0.0738467	7761.39	7754	7.39	-0.000952149								24	20.3568	0.168746	0.148605					2.14521
24	20.3568	7956.4	7754	202.4	-0.0254386	7136.38	7754	-617.62	0.0865453	7847.05	7754	93.05	-0.011858								25	21.205	0.181656	0.157565
25	21.205	7930.08	7754	176.08	-0.0222041	7115.74	7754	-638.26	0.0896969	7887.89	7754	133.89	-0.0169741								26	22.0532	0.189873	0.162861
26	22.0532	7930.71	7754	176.71	-0.0222817	7103.88	7754	-650.12	0.0915162	7896.42	7754	142.42	-0.018036								27	22.9014	0.194141	0.164841
27	22.9014	7864.39	7754	110.39	-0.0140367	7092.12	7754	-661.88	0.0933261	7844.53	7754	90.53	-0.0115405								28	23.7496	0.194544	0.16391
28	23.7496	7790.49	7754	36.49	-0.00468392	7072.85	7754	-681.15	0.0963049	7705.64	7754	-48.36	0.00627592								29	24.5978	0.191946	0.159868
29	24.5978	7786.46	7754	32.46	-0.00416878	7057.56	7754	-696.44	0.09868	7559.08	7754	-194.92	0.0257862								30	25.446	0.185013	0.153855
30	25.446	7799.97	7754	45.97	-0.00589361	7053.58	7754	-700.42	0.0992999	7385.57	7754	-368.43	0.0498851								31	26.2942	0.177768	0.147871
31	26.2942	7742.16	7754	-11.84	0.00152929	7072.1	7754	-681.9	0.0964211	7219.89	7754	-534.11	0.0739776								32	27.1424	0.170903	0.140226
32	27.1424	7619.5	7754	-134.5	0.0176521	7077.86	7754	-676.14	0.0955289	7079.07	7754	-674.93	0.0953416								33	27.9906	0.159742	0.129518
33	27.9906	7462.06	7754	-291.94	0.0391232	7070.51	7754	-683.49	0.0966677	6947.56	7754	-806.44	0.116075								34	28.8388	0.145653	0.118279
34	28.8388	7243.78	7754	-510.22	0.0704356	7033.15	7754	-720.85	0.102493	6806.98	7754	-947.02	0.139125								35	29.687	0.133241	0.107902
35	29.687	7035.51	7754	-718.49	0.102123	6974.95	7754	-779.05	0.111693	6663.34	7754	-1090.66	0.163681								36	30.5352	0.121185	0.0970136
36	30.5352	6879.41	7754	-874.59	0.127132	6927.04	7754	-826.96	0.119381	6581	7754	-1173	0.17824								37	31.3834	0.107567	0.0852368
37	31.3834	6745.74	7754	-1008.26	0.149466	6883.5	7754	-870.5	0.126462	6543.45	7754	-1210.55	0.185002								38	32.2316	0.0934155	0.0729053
38	32.2316	6587.6	7754	-1166.4	0.17706	6816.21	7754	-937.79	0.137582	6495.07	7754	-1258.93	0.193829								39	33.0798	0.0784903	0.0602416
39	33.0798	6379.05	7754	-1374.95	0.215541	6747.76	7754	-1006.24	0.149122	6460.36	7754	-1293.64	0.200243								40	33.928	0.0635555	0.0484468
40	33.928	6174.3	7754	-1579.7	0.255851	6696.1	7754	-1057.9	0.157987	6423.74	7754	-1330.26	0.207085								41	34.7762	0.0506789	0.0386528
41	34.7762	6020.9	7754	-1733.1	0.287847	6634.46	7754	-1119.54	0.168746	6430.35	7754	-1323.65	0.205844								42	35.6244	0.0404618	0.0286848
42	35.6244	5948.99	7754	-1805.01	0.303415	6561.98	7754	-1192.02	0.181656	6515.1	7754	-1238.9	0.190158								43	36.4726	0.027175	0.0185506
43	36.4726	5981.95	7754	-1772.05	0.296233	6516.66	7754	-1237.34	0.189873	6704.95	7754	-1049.05	0.156459								44	37.3208	0.0165661	0.0121695
44	37.3208	6105.58	7754	-1648.42	0.269986	6493.37	7754	-1260.63	0.194141	6928.39	7754	-825.61	0.119163								45	38.169	0.0121288	0.00953373
45	38.169	6256.77	7754	-1497.23	0.239298	6491.18	7754	-1262.82	0.194544	7129.16	7754	-624.84	0.0876457								46	39.0172	0.0103511	0.0057336
46	39.0172	6408.02	7754	-1345.98	0.210046	6505.33	7754	-1248.67	0.191946	7278.86	7754	-475.14	0.0652767								47	39.8654	0.00316838
47	39.8654	6614.04	7754	-1139.96	0.172355	6543.39	7754	-1210.61	0.185013	7402.09	7754	-351.91	0.047542
48	40.7136	6840.84	7754	-913.16	0.133487	6583.64	7754	-1170.36	0.177768	7572.63	7754	-181.37	0.0239507
49	41.5618	7002.6	7754	-751.4	0.107303	6622.24	7754	-1131.76	0.170903	7728.04	7754	-25.96	0.0033592											4.05671
50	42.41	7228.82	7754	-525.18	0.0726509	6685.97	7754	-1068.03	0.159742	7805.82	7754	51.82	-0.00663864
51	43.2582	7584.05	7754	-169.95	0.0224089	6768.19	7754	-985.81	0.145653	7770.86	7754	16.86	-0.00216964
52	44.1064	7891.71	7754	137.71	-0.01745	6842.32	7754	-911.68	0.133241	7745.81	7754	-8.19	0.00105735
53	44.9546	8118.54	7754	364.54	-0.0449022	6915.9	7754	-838.1	0.121185	7752.65	7754	-1.35	0.000174134
54	45.8028	8334.75	7754	580.75	-0.0696782	7000.93	7754	-753.07	0.107567	7760.18	7754	6.18	-0.000796373
55	46.651	8472.96	7754	718.96	-0.0848535	7091.54	7754	-662.46	0.0934155	7763.2	7754	9.2	-0.00118508
56	47.4992	8544.26	7754	790.26	-0.0924902	7189.68	7754	-564.32	0.0784903	7763.43	7754	9.43	-0.00121467				tip	apex	4.05671
57	48.3474	8496.6	7754	742.6	-0.0873997	7290.64	7754	-463.36	0.0635555	7703.56	7754	-50.44	0.00654762				left		2.76426
58	49.1956	8400.08	7754	646.08	-0.0769136	7379.99	7754	-374.01	0.0506789	7651.11	7754	-102.89	0.0134477				right		2.14521
59	50.0438	8269.91	7754	515.91	-0.062384	7452.46	7754	-301.54	0.0404618	7632.65	7754	-121.35	0.0158988					subapex	2.45473
60	50.892	8150.35	7754	396.35	-0.0486298	7548.86	7754	-205.14	0.027175	7610.04	7754	-143.96	0.0189171				normalized AUC		0.605105
61	51.7402	8033.28	7754	279.28	-0.0347654	7627.64	7754	-126.36	0.0165661	7528.55	7754	-225.45	0.029946
62	52.5884	7925.54	7754	171.54	-0.021644	7661.08	7754	-92.92	0.0121288	7545.51	7754	-208.49	0.027631
63	53.4366	7838.21	7754	84.21	-0.0107435	7674.56	7754	-79.44	0.0103511	7629.01	7754	-124.99	0.0163835
64	54.2848	7724.55	7754	-29.45	0.00381252	7729.51	7754	-24.49	0.00316838	7707.16	7754	-46.84	0.00607747
65	55.133	7638.25	7754	-115.75	0.015154	7787.16	7754	33.16	-0.00425829	7799.15	7754	45.15	-0.00578909
66	55.9812	7564.24	7754	-189.76	0.0250865	7829.93	7754	75.93	-0.0096974	7848.23	7754	94.23	-0.0120065
67	56.8294	7533.36	7754	-220.64	0.0292884	7852.06	7754	98.06	-0.0124884	7848.08	7754	94.08	-0.0119876
68	57.6776	7543.25	7754	-210.75	0.0279389	7868.1	7754	114.1	-0.0145016	7816.86	7754	62.86	-0.00804159
69	58.5258	7536.36	7754	-217.64	0.0288787	7879	7754	125	-0.015865	7807.96	7754	53.96	-0.0069109
70	59.374	7596.44	7754	-157.56	0.0207413	7903.3	7754	149.3	-0.0188908	7766.77	7754	12.77	-0.00164418
71	60.2222	7668.51	7754	-85.49	0.0111482	7912.81	7754	158.81	-0.02007	7703.33	7754	-50.67	0.00657767
72	61.0704	7708.17	7754	-45.83	0.00594564	7903.82	7754	149.82	-0.0189554	7701.87	7754	-52.13	0.00676849
73	61.9186	7739.91	7754	-14.09	0.00182043	7885.81	7754	131.81	-0.0167148	7670.02	7754	-83.98	0.0109491
74	62.7668	7716.55	7754	-37.45	0.00485321	7862.86	7754	108.86	-0.0138448	7579.83	7754	-174.17	0.0229781
75	63.615	7732.29	7754	-21.71	0.00280771	7857.89	7754	103.89	-0.0132211	7494.73	7754	-259.27	0.0345936
76	64.4632	7715.36	7754	-38.64	0.00500819	7837.82	7754	83.82	-0.0106943	7483.14	7754	-270.86	0.036196
77	65.3114	7677.4	7754	-76.6	0.00997734	7797.97	7754	43.97	-0.00563865	7504.08	7754	-249.92	0.0333045
78	66.1596	7642.87	7754	-111.13	0.0145403	7762.04	7754	8.04	-0.00103581	7502.99	7754	-251.01	0.0334547
79	67.0078	7642.14	7754	-111.86	0.0146373	7744.06	7754	-9.94	0.00128356	7498.04	7754	-255.96	0.0341369

## Sheet: cslA_01
Scoelicolor cslA / density sample #1
(cslA_A)
pixel	nm	subapical_left	background	left_corrected	apex	background	apex_corrected	subapical_right	background	right_corrected		pixel	nm	left	AUC		pixel	nm	apex	AUC		pixel	nm	right	AUC
1	0.8482	7665.01	7632.5	-0.00424161	7582.56	7632.5	0.00658603	7658.68	7632.5	-0.00341782		1	0.8482	0.0089264	0.0114189		1	0.8482	0.00179476	0.00348331		1	0.8482	0.00723254	0.00867232
2	1.6964	7728.82	7632.5	-0.0124628	7615.88	7632.5	0.00218294	7635.52	7632.5	-0.000394996		2	1.6964	0.0179985	0.021134		2	1.6964	0.00641866	0.00600899		2	1.6964	0.0132162	0.00930597
3	2.5446	7796.48	7632.5	-0.0210322	7659.15	7632.5	-0.00347898	7691.43	7632.5	-0.00766177		3	2.5446	0.0318342	0.0325662		3	2.5446	0.00775014	0.00923208		3	2.5446	0.00872666	0.00254936
4	3.3928	7827.89	7632.5	-0.024961	7723.05	7632.5	-0.0117249	7721.78	7632.5	-0.0115624		4	3.3928	0.0449549	0.0440991		4	3.3928	0.0140185	0.0143301		4	3.3928	-0.00271544	-0.00246062
5	4.241	7858.29	7632.5	-0.0287332	7780.33	7632.5	-0.0190009	7706.31	7632.5	-0.00957825		5	4.241	0.0590279	0.0582372		5	4.241	0.0197709	0.021436		5	4.241	-0.00308655	-0.000650482
6	5.0892	7891.76	7632.5	-0.032852	7830.8	7632.5	-0.0253227	7725.5	7632.5	-0.0120383		6	5.0892	0.0782915	0.0758364		6	5.0892	0.0307737	0.0310455		6	5.0892	0.00155275	0.00363944
7	5.9374	7918.99	7632.5	-0.0361782	7865.23	7632.5	-0.0295903	7710.75	7632.5	-0.0101483		7	5.9374	0.100526	0.0965714		7	5.9374	0.0424297	0.0411006		7	5.9374	0.00702882	0.0105413
8	6.7856	7951.87	7632.5	-0.0401625	7886.02	7632.5	-0.0321486	7694.83	7632.5	-0.00810037		8	6.7856	0.127183	0.119043		8	6.7856	0.0544829	0.0539246		8	6.7856	0.0178269	0.0194509
9	7.6338	7970.03	7632.5	-0.04235	7907.66	7632.5	-0.0347969	7711.71	7632.5	-0.0102715		9	7.6338	0.153512	0.139592		9	7.6338	0.0726678	0.0705078		9	7.6338	0.028037	0.0266851
10	8.482	7958.34	7632.5	-0.0409426	7881.26	7632.5	-0.0315635	7738.08	7632.5	-0.0136442		10	8.482	0.175638	0.158765		10	8.482	0.0935849	0.0871678		10	8.482	0.0348848	0.0336875
11	9.3302	7942.79	7632.5	-0.0390659	7823.23	7632.5	-0.0243802	7745.54	7632.5	-0.0145938		11	9.3302	0.198719	0.180587		11	9.3302	0.111951	0.100638		11	9.3302	0.044548	0.0464498
12	10.1784	7903.43	7632.5	-0.0342805	7793.99	7632.5	-0.0207198	7785.62	7632.5	-0.0196665		12	10.1784	0.227094	0.203054		12	10.1784	0.125346	0.111471		12	10.1784	0.0649777	0.0602087
13	11.0266	7852.55	7632.5	-0.0280229	7792.21	7632.5	-0.0204962	7824.27	7632.5	-0.0245093		13	11.0266	0.251694	0.22247		13	11.0266	0.137496	0.122181		13	11.0266	0.0769905	0.0679917
14	11.8748	7800.9	7632.5	-0.0215875	7796.7	7632.5	-0.0210601	7803.91	7632.5	-0.0219645		14	11.8748	0.272876	0.240859		14	11.8748	0.150598	0.137082		14	11.8748	0.0833296	0.0792209
15	12.723	7763.62	7632.5	-0.016889	7788.99	7632.5	-0.0200913	7778.5	7632.5	-0.0187698		15	12.723	0.295053	0.259299		15	12.723	0.172631	0.157892		15	12.723	0.103468	0.0989639
16	13.5712	7734.64	7632.5	-0.0132057	7733.88	7632.5	-0.0131083	7756.55	7632.5	-0.0159926		16	13.5712	0.316356	0.273607		16	13.5712	0.199669	0.178686		16	13.5712	0.129882	0.12066
17	14.4194	7697.53	7632.5	-0.00844778	7684.88	7632.5	-0.00681559	7726.74	7632.5	-0.0121967		17	14.4194	0.328791	0.280319		17	14.4194	0.221661	0.199828		17	14.4194	0.154626	0.138615
18	15.2676	7672.04	7632.5	-0.00515352	7618.83	7632.5	0.00179476	7650.7	7632.5	-0.002379		18	15.2676	0.332182	0.282563		18	15.2676	0.249521	0.227562		18	15.2676	0.17222	0.158446
19	16.1158	7632.81	7632.5	-4.02211e-05	7583.82	7632.5	0.00641866	7577.69	7632.5	0.00723254		19	16.1158	0.334082	0.283989		19	16.1158	0.287055	0.257221		19	16.1158	0.201386	0.184679
20	16.964	7564.97	7632.5	0.0089264	7573.8	7632.5	0.00775014	7532.94	7632.5	0.0132162		20	16.964	0.335546	0.282431		20	16.964	0.319455	0.281533		20	16.964	0.234075	0.208948
21	17.8122	7497.56	7632.5	0.0179985	7526.98	7632.5	0.0140185	7566.47	7632.5	0.00872666		21	17.8122	0.330408	0.277983		21	17.8122	0.344382	0.303876		21	17.8122	0.25861	0.230732
22	18.6604	7397.02	7632.5	0.0318342	7484.52	7632.5	0.0197709	7653.28	7632.5	-0.00271544		22	18.6604	0.325057	0.271412		22	18.6604	0.372137	0.32869		22	18.6604	0.285441	0.252432
23	19.5086	7304.14	7632.5	0.0449549	7404.63	7632.5	0.0307737	7656.13	7632.5	-0.00308655		23	19.5086	0.314915	0.258515		23	19.5086	0.402893	0.349132		23	19.5086	0.309777	0.268847
24	20.3568	7207.08	7632.5	0.0590279	7321.84	7632.5	0.0424297	7620.67	7632.5	0.00155275		24	20.3568	0.294646	0.240842		24	20.3568	0.420337	0.355275		24	20.3568	0.324147	0.274458
25	21.205	7078.33	7632.5	0.0782915	7238.15	7632.5	0.0544829	7579.23	7632.5	0.00702882		25	21.205	0.273244	0.22529		25	21.205	0.417378	0.351044		25	21.205	0.323008	0.269466
26	22.0532	6935.32	7632.5	0.100526	7115.44	7632.5	0.0726678	7498.82	7632.5	0.0178269		26	22.0532	0.257975	0.213016		26	22.0532	0.410361	0.343977		26	22.0532	0.312375	0.253052
27	22.9014	6771.3	7632.5	0.127183	6979.34	7632.5	0.0935849	7424.34	7632.5	0.028037		27	22.9014	0.244303	0.200267		27	22.9014	0.400713	0.331475		27	22.9014	0.284305	0.219778
28	23.7496	6616.75	7632.5	0.153512	6864.06	7632.5	0.111951	7375.22	7632.5	0.0348848		28	23.7496	0.227913	0.184766		28	23.7496	0.380883	0.310881		28	23.7496	0.233916	0.178492
29	24.5978	6492.22	7632.5	0.175638	6782.36	7632.5	0.125346	7306.99	7632.5	0.044548		29	24.5978	0.207753	0.166828		29	24.5978	0.352154	0.281449		29	24.5978	0.186957	0.142472
30	25.446	6367.22	7632.5	0.198719	6709.92	7632.5	0.137496	7166.82	7632.5	0.0649777		30	25.446	0.185615	0.150669		30	25.446	0.311483	0.243594		30	25.446	0.148982	0.1097
31	26.2942	6219.98	7632.5	0.227094	6633.51	7632.5	0.150598	7086.88	7632.5	0.0769905		31	26.2942	0.169651	0.13966		31	26.2942	0.262896	0.201724		31	26.2942	0.109683	0.0768598
32	27.1424	6097.74	7632.5	0.251694	6508.87	7632.5	0.172631	7045.41	7632.5	0.0833296		32	27.1424	0.159658	0.130512		32	27.1424	0.212757	0.161496		32	27.1424	0.0715472	0.0445517
33	27.9906	5996.26	7632.5	0.272876	6362.17	7632.5	0.199669	6916.83	7632.5	0.103468		33	27.9906	0.148082	0.119612		33	27.9906	0.168039	0.12485		33	27.9906	0.0335027
34	28.8388	5893.58	7632.5	0.295053	6247.64	7632.5	0.221661	6755.13	7632.5	0.129882		34	28.8388	0.133957	0.106982		34	28.8388	0.126348	0.0910791
35	29.687	5798.2	7632.5	0.316356	6108.34	7632.5	0.249521	6610.36	7632.5	0.154626		35	29.687	0.118301	0.094762		35	29.687	0.0884104	0.0601407					3.59645
36	30.5352	5743.94	7632.5	0.328791	5930.2	7632.5	0.287055	6511.15	7632.5	0.17222		36	30.5352	0.105142	0.085387		36	30.5352	0.0533975	0.0340408
37	31.3834	5729.32	7632.5	0.332182	5784.58	7632.5	0.319455	6353.08	7632.5	0.201386		37	31.3834	0.096195	0.0772773		37	31.3834	0.0268685	0.0157128
38	32.2316	5721.16	7632.5	0.334082	5677.33	7632.5	0.344382	6184.8	7632.5	0.234075		38	32.2316	0.0860199	0.0678488		38	32.2316	0.0101814
39	33.0798	5714.89	7632.5	0.335546	5562.49	7632.5	0.372137	6064.23	7632.5	0.25861		39	33.0798	0.0739631	0.0585034
40	33.928	5736.96	7632.5	0.330408	5440.55	7632.5	0.402893	5937.65	7632.5	0.285441		40	33.928	0.063984	0.0514228					6.00077
41	34.7762	5760.13	7632.5	0.325057	5373.73	7632.5	0.420337	5827.33	7632.5	0.309777		41	34.7762	0.0572677	0.0463606
42	35.6244	5804.56	7632.5	0.314915	5384.94	7632.5	0.417378	5764.09	7632.5	0.324147		42	35.6244	0.0520476	0.0416727
43	36.4726	5895.44	7632.5	0.294646	5411.73	7632.5	0.410361	5769.05	7632.5	0.323008		43	36.4726	0.0462138	0.035218
44	37.3208	5994.53	7632.5	0.273244	5449.01	7632.5	0.400713	5815.79	7632.5	0.312375		44	37.3208	0.0368279	0.0280674
45	38.169	6067.29	7632.5	0.257975	5527.26	7632.5	0.380883	5942.9	7632.5	0.284305		45	38.169	0.0293531	0.0230524
46	39.0172	6133.95	7632.5	0.244303	5644.7	7632.5	0.352154	6185.59	7632.5	0.233916		46	39.0172	0.025003	0.0186668
47	39.8654	6215.83	7632.5	0.227913	5819.75	7632.5	0.311483	6430.31	7632.5	0.186957		47	39.8654	0.0190122	0.0141807
48	40.7136	6319.59	7632.5	0.207753	6043.65	7632.5	0.262896	6642.83	7632.5	0.148982		48	40.7136	0.014425	0.0117838
49	41.5618	6437.59	7632.5	0.185615	6293.51	7632.5	0.212757	6878.09	7632.5	0.109683		49	41.5618	0.0133604	0.0111641
50	42.41	6525.45	7632.5	0.169651	6534.45	7632.5	0.168039	7122.88	7632.5	0.0715472		50	42.41	0.0129638	0.00980328
51	43.2582	6581.68	7632.5	0.159658	6776.32	7632.5	0.126348	7385.08	7632.5	0.0335027		51	43.2582	0.0101517	0.00639358
52	44.1064	6648.05	7632.5	0.148082	7012.52	7632.5	0.0884104	7668.37	7632.5	-0.00467714		52	44.1064	0.00492396	0.00341025
53	44.9546	6730.86	7632.5	0.133957	7245.6	7632.5	0.0533975	7896.81	7632.5	-0.03347		53	44.9546	0.00311719	0.00366859
54	45.8028	6825.09	7632.5	0.118301	7432.79	7632.5	0.0268685	8052.35	7632.5	-0.0521401		54	45.8028	0.0055331	0.00502175
55	46.651	6906.35	7632.5	0.105142	7555.57	7632.5	0.0101814	8179.83	7632.5	-0.0669119		55	46.651	0.00630787	0.00493014
56	47.4992	6962.72	7632.5	0.096195	7670.57	7632.5	-0.00496326	8330.17	7632.5	-0.0837516		56	47.4992	0.00531708	0.00318617
57	48.3474	7027.96	7632.5	0.0860199	7776.87	7632.5	-0.0185644	8460.33	7632.5	-0.0978482		57	48.3474	0.0021957	0.000965207
58	49.1956	7106.85	7632.5	0.0739631	7852.51	7632.5	-0.0280178	8570.41	7632.5	-0.109436		58	49.1956	8.01899e-05
59	50.0438	7173.51	7632.5	0.063984	7922.7	7632.5	-0.0366284	8635.83	7632.5	-0.116183
60	50.892	7219.08	7632.5	0.0572677	8009.68	7632.5	-0.0470904	8657.16	7632.5	-0.11836					6.65554
61	51.7402	7254.9	7632.5	0.0520476	8092.59	7632.5	-0.0568527	8697.18	7632.5	-0.122417
62	52.5884	7295.35	7632.5	0.0462138	8172.9	7632.5	-0.066121	8775.07	7632.5	-0.130206
63	53.4366	7361.4	7632.5	0.0368279	8198.61	7632.5	-0.0690494	8831.02	7632.5	-0.135717		tip	apex	6.00077
64	54.2848	7414.85	7632.5	0.0293531	8208.96	7632.5	-0.0702232	8839.74	7632.5	-0.136569		left		6.65554
65	55.133	7446.32	7632.5	0.025003	8245.81	7632.5	-0.074378	8791.09	7632.5	-0.131791		right		3.59645
66	55.9812	7490.1	7632.5	0.0190122	8274.35	7632.5	-0.0775715	8757.33	7632.5	-0.128444			subapex	5.12599
67	56.8294	7523.97	7632.5	0.014425	8285.42	7632.5	-0.0788029	8799.26	7632.5	-0.132598		normalized AUC		0.854223
68	57.6776	7531.87	7632.5	0.0133604	8306.73	7632.5	-0.0811666	8817	7632.5	-0.134343
69	58.5258	7534.82	7632.5	0.0129638	8337	7632.5	-0.0845033	8811.92	7632.5	-0.133844
70	59.374	7555.8	7632.5	0.0101517	8314.59	7632.5	-0.0820355	8793.07	7632.5	-0.131987
71	60.2222	7595.1	7632.5	0.00492396	8290.45	7632.5	-0.0793621	8744.41	7632.5	-0.127157
72	61.0704	7608.78	7632.5	0.00311719	8269.56	7632.5	-0.0770371	8676.19	7632.5	-0.120294
73	61.9186	7590.5	7632.5	0.0055331	8219.5	7632.5	-0.0714159	8587.44	7632.5	-0.111202
74	62.7668	7584.66	7632.5	0.00630787	8182.57	7632.5	-0.0672251	8552.35	7632.5	-0.107556
75	63.615	7592.13	7632.5	0.00531708	8161.19	7632.5	-0.0647812	8525.4	7632.5	-0.104734
76	64.4632	7615.78	7632.5	0.0021957	8174.18	7632.5	-0.0662674	8490.98	7632.5	-0.101105
77	65.3114	7631.89	7632.5	8.01899e-05	8160.59	7632.5	-0.0647123	8465.99	7632.5	-0.098452
78	66.1596	7650.42	7632.5	-0.00234236	8134.68	7632.5	-0.061733	8454	7632.5	-0.0971726
79	67.0078	7681.96	7632.5	-0.00643807	8128.04	7632.5	-0.0609668	8418.87	7632.5	-0.0934056
80	67.856	7687.9	7632.5	-0.00720665	8083.53	7632.5	-0.0557958	8369.69	7632.5	-0.0880787

[truncated: 18 more sheets: cslA_02, cslA_03, cslA_04, cslA_05, cslA_HF_02, cslA_HF_03, cslA_HF_04, cslA_HF_05, matAB_01, matAB_02, matAB_03, matAB_04, matAB_HF_01, matAB_HF_02, matAB_HF_03, matAB_HF_04, matAB_HF_05, matAB_HF_06]
