# Supplementary material for: Teichoic acids anchor distinct cell wall lamellae in an apically growing bacterium
Source: Commun Biol. 2020 Jun 17;3:314. doi: 10.1038/s42003-020-1038-6 (PMC7300013; doi:10.1038/s42003-020-1038-6)
Supplement: Supplementary file 4 — Supplementary Data 2 [file 42003_2020_1038_MOESM4_ESM.xlsx]

## Sheet: ThicknessData_summarized_GRAPH
Cell wall thickness measurements of the sacculi (cryo-ET data)
Data is plotted in graph in Figure 5
		WT		WT+HF		ΔcslA		ΔcslA+HF		ΔmatAB		ΔmatAB+HF
		pixels	nm	pixels	nm	pixels	nm	pixels	nm	pixels	nm	pixels	nm
		28	23.7496	26	22.0532	38	32.2316	21	17.8122	48	40.7136	20	16.964
		35	29.687	29	24.5978	36	30.5352	24	20.3568	47	39.8654	22	18.6604
		35	29.687	29	24.5978	48	40.7136	24	20.3568	45	38.169	25	21.205
		36	30.5352	31	26.2942	36	30.5352	26	22.0532	40	33.928	25	21.205
		36	30.5352	38	32.2316	35	29.687	28	23.7496	38	32.2316	26	22.0532
		36	30.5352	40	33.928	41	34.7762	30	25.446	36	30.5352	29	24.5978
		37	31.3834	42	35.6244	40	33.928	35	29.687			32	27.1424
		38	32.2316	47	39.8654	50	42.41					34	28.8388
		39	33.0798	49	41.5618							39	33.0798
	average		30.1582		31.1949		34.3521		22.7802		35.9071		23.7496
	n		9		9		8		7		6		9
	sem		0.884091		2.37301		1.6964		1.48569		1.73369		1.7198

## Sheet: Sco_WT
*all depicted values are pixel values (arbitrary units), highlighted are the number of pixels lower than the background signal, hence the cell wall thickness
	Scoelicolor WT sample #1 (CW6)			Scoelicolor WT sample #2 (CW7)			Scoelicolor WT sample #3 (CW13)			Scoelicolor WT sample #4 (CW5)			Scoelicolor WT sample #5 (CW8)			Scoelicolor WT sample #6 (CW11)			Scoelicolor WT sample #7 (CW12)			Scoelicolor WT sample #8 (CW2)			Scoelicolor WT sample #9 (CW3)
Pixels	pixel values	background	corrected values	pixel values	background	corrected values	pixel values	background	corrected values	pixel values	background	corrected values	pixel values	background	corrected values	pixel values	background	corrected values	pixel values	background	corrected values	pixel values	background	corrected values	pixel values	background	corrected values
0	8157.41	7782.5	374.91	8071.49	7709.5	361.99	8419.13	7858	561.13	8424.15	8453	-28.85	7864.04	7877.5	-13.46	8184.7	7433.5	751.2	8952.42	8595	357.42	7001.32	6462	539.32	7801.54	7876.67	-75.1267
1	8175.8	7782.5	393.3	8110.69	7709.5	401.19	8431.75	7858	573.75	8421.92	8453	-31.08	7888.63	7877.5	11.13	8218.28	7433.5	784.78	8980.35	8595	385.355	6990.18	6462	528.18	7822.78	7876.67	-53.8867
2	8175.11	7782.5	392.61	8149.85	7709.5	440.35	8447.77	7858	589.77	8426.11	8453	-26.89	7894.63	7877.5	17.13	8252.38	7433.5	818.88	9009.68	8595	414.68	6979.19	6462	517.19	7844.01	7876.67	-32.6567
3	8188.14	7782.5	405.64	8186.77	7709.5	477.27	8465.68	7858	607.68	8433.94	8453	-19.06	7876.84	7877.5	-0.66	8277.96	7433.5	844.46	9026.92	8595	431.92	6955.93	6462	493.93	7865.79	7876.67	-10.8767
4	8211.62	7782.5	429.12	8214.57	7709.5	505.07	8467.79	7858	609.79	8458.75	8453	5.75	7866.79	7877.5	-10.71	8307.76	7433.5	874.26	9031.7	8595	436.705	6943.53	6462	481.53	7879.2	7876.67	2.53333
5	8227.13	7782.5	444.63	8222.4	7709.5	512.9	8464.03	7858	606.03	8477.02	8453	24.02	7899.21	7877.5	21.71	8340.9	7433.5	907.4	9025.46	8595	430.46	6933.83	6462	471.83	7895.57	7876.67	18.9033
6	8238.87	7782.5	456.37	8237.73	7709.5	528.23	8466.97	7858	608.97	8464.44	8453	11.44	7933.45	7877.5	55.95	8373.12	7433.5	939.62	9018.14	8595	423.135	6910.66	6462	448.66	7914.18	7876.67	37.5133
7	8235.37	7782.5	452.87	8256.73	7709.5	547.23	8479.07	7858	621.07	8474.19	8453	21.19	7924.67	7877.5	47.17	8405.67	7433.5	972.17	9008.48	8595	413.48	6886.43	6462	424.43	7936.49	7876.67	59.8233
8	8236.65	7782.5	454.15	8274.62	7709.5	565.12	8496.36	7858	638.36	8501.73	8453	48.73	7907.28	7877.5	29.78	8439.09	7433.5	1005.59	9002.7	8595	407.705	6867.37	6462	405.37	7947.69	7876.67	71.0233
9	8238.07	7782.5	455.57	8281.78	7709.5	572.28	8484.38	7858	626.38	8508.92	8453	55.92	7920.9	7877.5	43.4	8462.08	7433.5	1028.58	9009.41	8595	414.41	6866.84	6462	404.84	7955.85	7876.67	79.1833
10	8231.53	7782.5	449.03	8286.9	7709.5	577.4	8471.69	7858	613.69	8512.02	8453	59.02	7953.43	7877.5	75.93	8475.38	7433.5	1041.88	9014.23	8595	419.23	6869.93	6462	407.93	7958.75	7876.67	82.0833
11	8222.99	7782.5	440.49	8299.66	7709.5	590.16	8451.85	7858	593.85	8527.1	8453	74.1	7995.22	7877.5	117.72	8495.2	7433.5	1061.7	9008.74	8595	413.735	6854.61	6462	392.61	7952.54	7876.67	75.8733
12	8200.75	7782.5	418.25	8301.44	7709.5	591.94	8444.05	7858	586.05	8552.23	8453	99.23	8032.59	7877.5	155.09	8512.78	7433.5	1079.28	8999.76	8595	404.755	6830.69	6462	368.69	7955.23	7876.67	78.5633
13	8173.89	7782.5	391.39	8294.35	7709.5	584.85	8432.8	7858	574.8	8559.68	8453	106.68	8070.77	7877.5	193.27	8525.71	7433.5	1092.21	8991.78	8595	396.785	6816.5	6462	354.5	7961.01	7876.67	84.3433
14	8159.97	7782.5	377.47	8284.47	7709.5	574.97	8407.28	7858	549.28	8551.95	8453	98.95	8102.29	7877.5	224.79	8524.48	7433.5	1090.98	8973.83	8595	378.83	6800.11	6462	338.11	7966.24	7876.67	89.5733
15	8128.91	7782.5	346.41	8256.56	7709.5	547.06	8368.63	7858	510.63	8545.6	8453	92.6	8133.27	7877.5	255.77	8510.57	7433.5	1077.07	8944.47	8595	349.465	6765.97	6462	303.97	7953.79	7876.67	77.1233
16	8072.46	7782.5	289.96	8236.57	7709.5	527.07	8329.62	7858	471.62	8531.59	8453	78.59	8147.53	7877.5	270.03	8494.38	7433.5	1060.88	8912.73	8595	317.73	6726.35	6462	264.35	7934.78	7876.67	58.1133
17	8017.61	7782.5	235.11	8198.21	7709.5	488.71	8282.54	7858	424.54	8515.87	8453	62.87	8127.86	7877.5	250.36	8476.24	7433.5	1042.74	8878.07	8595	283.07	6696.54	6462	234.54	7921.51	7876.67	44.8433
18	7956.2	7782.5	173.7	8115.31	7709.5	405.81	8228.89	7858	370.89	8513.99	8453	60.99	8105.9	7877.5	228.4	8441.86	7433.5	1008.36	8835.13	8595	240.13	6662.76	6462	200.76	7905.53	7876.67	28.8633
19	7883.07	7782.5	100.57	8028.96	7709.5	319.46	8164.52	7858	306.52	8490.92	8453	37.92	8077.3	7877.5	199.8	8386.3	7433.5	952.8	8787.51	8595	192.515	6634.77	6462	172.77	7893.59	7876.67	16.9233
20	7813.2	7782.5	30.7	7925.76	7709.5	216.26	8095.64	7858	237.64	8470.31	8453	17.31	8022.7	7877.5	145.2	8308.16	7433.5	874.66	8741.79	8595	146.79	6591.84	6462	129.84	7872.34	7876.67	-4.32667
21	7740.49	7782.5	-42.01	7815.35	7709.5	105.85	8015.77	7858	157.77	8456.64	8453	3.64	7934.94	7877.5	57.44	8207.05	7433.5	773.55	8688.2	8595	93.2	6539.56	6462	77.56	7828.6	7876.67	-48.0667
22	7669.48	7782.5	-113.02	7705.15	7709.5	-4.35	7922.21	7858	64.21	8433.47	8453	-19.53	7819.31	7877.5	-58.19	8079.56	7433.5	646.06	8629.48	8595	34.48	6499.29	6462	37.29	7770.84	7876.67	-105.827
23	7577.41	7782.5	-205.09	7581.98	7709.5	-127.52	7819.35	7858	-38.65	8404.34	8453	-48.66	7694.5	7877.5	-183	7933.22	7433.5	499.72	8559.69	8595	-35.305	6477.86	6462	15.86	7705.65	7876.67	-171.017
24	7478.2	7782.5	-304.3	7455.02	7709.5	-254.48	7711.22	7858	-146.78	8357.78	8453	-95.22	7560.27	7877.5	-317.23	7776.82	7433.5	343.32	8473.93	8595	-121.065	6449.25	6462	-12.75	7632.11	7876.67	-244.557
25	7385.61	7782.5	-396.89	7322.72	7709.5	-386.78	7609.98	7858	-248.02	8300.53	8453	-152.47	7414.77	7877.5	-462.73	7601.66	7433.5	168.16	8381.06	8595	-213.945	6396.12	6462	-65.88	7538.4	7876.67	-338.267
26	7301.52	7782.5	-480.98	7201.61	7709.5	-507.89	7510.51	7858	-347.49	8235.05	8453	-217.95	7248.37	7877.5	-629.13	7409.87	7433.5	-23.63	8286.36	8595	-308.635	6329.47	6462	-132.53	7439.51	7876.67	-437.157
27	7211.28	7782.5	-571.22	7063.95	7709.5	-645.55	7423.46	7858	-434.54	8153.63	8453	-299.37	7059.13	7877.5	-818.37	7219.58	7433.5	-213.92	8188.64	8595	-406.36	6276.63	6462	-185.37	7316.61	7876.67	-560.057
28	7129.72	7782.5	-652.78	6921.47	7709.5	-788.03	7337.88	7858	-520.12	8066.51	8453	-386.49	6834.28	7877.5	-1043.22	7035.23	7433.5	-398.27	8083.65	8595	-511.345	6244.62	6462	-217.38	7176.21	7876.67	-700.457
29	7041.62	7782.5	-740.88	6779.83	7709.5	-929.67	7250.08	7858	-607.92	7967.44	8453	-485.56	6579.43	7877.5	-1298.07	6860.09	7433.5	-573.41	7970.57	8595	-624.425	6214.4	6462	-247.6	7029.8	7876.67	-846.867
30	6948.47	7782.5	-834.03	6637.72	7709.5	-1071.78	7171.98	7858	-686.02	7835.55	8453	-617.45	6328.99	7877.5	-1548.51	6685.34	7433.5	-748.16	7857.56	8595	-737.445	6180.03	6462	-281.97	6872.46	7876.67	-1004.21
31	6854.47	7782.5	-928.03	6489.22	7709.5	-1220.28	7088.57	7858	-769.43	7681.89	8453	-771.11	6106.79	7877.5	-1770.71	6518.96	7433.5	-914.54	7746.8	8595	-848.2	6141.83	6462	-320.17	6721.87	7876.67	-1154.8
32	6749.81	7782.5	-1032.69	6339.64	7709.5	-1369.86	6997	7858	-861	7539.02	8453	-913.98	5912.76	7877.5	-1964.74	6360.83	7433.5	-1072.67	7641.82	8595	-953.185	6092.8	6462	-369.2	6565.49	7876.67	-1311.18
33	6658.61	7782.5	-1123.89	6189.31	7709.5	-1520.19	6908.07	7858	-949.93	7402.78	8453	-1050.22	5729.79	7877.5	-2147.71	6208.75	7433.5	-1224.75	7536.34	8595	-1058.66	6059.79	6462	-402.21	6407.65	7876.67	-1469.02
34	6574.82	7782.5	-1207.68	6049.84	7709.5	-1659.66	6810.63	7858	-1047.37	7262.77	8453	-1190.23	5566.48	7877.5	-2311.02	6066.71	7433.5	-1366.79	7431.77	8595	-1163.23	6036.2	6462	-425.8	6264.62	7876.67	-1612.05
35	6506.23	7782.5	-1276.27	5918.65	7709.5	-1790.85	6715.74	7858	-1142.26	7156.47	8453	-1296.53	5460.59	7877.5	-2416.91	5937.36	7433.5	-1496.14	7342.57	8595	-1252.43	5989.48	6462	-472.52	6147.89	7876.67	-1728.78
36	6430.78	7782.5	-1351.72	5787.66	7709.5	-1921.84	6631.85	7858	-1226.15	7079.37	8453	-1373.63	5386.95	7877.5	-2490.55	5827.61	7433.5	-1605.89	7265.06	8595	-1329.94	5932.65	6462	-529.35	6048.78	7876.67	-1827.89
37	6359.24	7782.5	-1423.26	5673.23	7709.5	-2036.27	6537.19	7858	-1320.81	7020.03	8453	-1432.97	5333.18	7877.5	-2544.32	5728.24	7433.5	-1705.26	7197.74	8595	-1397.26	5881.94	6462	-580.06	5981.59	7876.67	-1895.08
38	6302.57	7782.5	-1479.93	5585.55	7709.5	-2123.95	6458.34	7858	-1399.66	6970.03	8453	-1482.97	5334.82	7877.5	-2542.68	5644.45	7433.5	-1789.05	7140.94	8595	-1454.06	5855.05	6462	-606.95	5954.77	7876.67	-1921.9
39	6263.08	7782.5	-1519.42	5515.06	7709.5	-2194.44	6408.27	7858	-1449.73	6934.33	8453	-1518.67	5374.62	7877.5	-2502.88	5586.47	7433.5	-1847.03	7096.09	8595	-1498.91	5848.66	6462	-613.34	5948.67	7876.67	-1928
40	6240.24	7782.5	-1542.26	5459.54	7709.5	-2249.96	6368.68	7858	-1489.32	6948.78	8453	-1504.22	5428.71	7877.5	-2448.79	5557.54	7433.5	-1875.96	7066.9	8595	-1528.1	5846.2	6462	-615.8	5953.4	7876.67	-1923.27
41	6239.85	7782.5	-1542.65	5445.72	7709.5	-2263.78	6335.52	7858	-1522.48	7007.77	8453	-1445.23	5478.5	7877.5	-2399	5552.37	7433.5	-1881.13	7059.15	8595	-1535.85	5840.62	6462	-621.38	6000.04	7876.67	-1876.63
42	6252.49	7782.5	-1530.01	5475.06	7709.5	-2234.44	6342.01	7858	-1515.99	7087.74	8453	-1365.26	5564.6	7877.5	-2312.9	5577.32	7433.5	-1856.18	7070.36	8595	-1524.64	5840.25	6462	-621.75	6076.31	7876.67	-1800.36
43	6272.73	7782.5	-1509.77	5532.41	7709.5	-2177.09	6377.32	7858	-1480.68	7183.24	8453	-1269.76	5694.16	7877.5	-2183.34	5649.13	7433.5	-1784.37	7102.49	8595	-1492.51	5836.99	6462	-625.01	6171.84	7876.67	-1704.83
44	6320.44	7782.5	-1462.06	5629.7	7709.5	-2079.8	6425.88	7858	-1432.12	7271.19	8453	-1181.81	5806.75	7877.5	-2070.75	5762.03	7433.5	-1671.47	7149.93	8595	-1445.07	5834.11	6462	-627.89	6263.09	7876.67	-1613.58
45	6387.32	7782.5	-1395.18	5767.59	7709.5	-1941.91	6497.47	7858	-1360.53	7356.43	8453	-1096.57	5915.15	7877.5	-1962.35	5913.23	7433.5	-1520.27	7216.31	8595	-1378.69	5852.06	6462	-609.94	6341.79	7876.67	-1534.88
46	6459.28	7782.5	-1323.22	5919.27	7709.5	-1790.23	6601.8	7858	-1256.2	7451.45	8453	-1001.55	6045.09	7877.5	-1832.41	6100.52	7433.5	-1332.98	7305.34	8595	-1289.66	5872.98	6462	-589.02	6430.94	7876.67	-1445.73
47	6544.01	7782.5	-1238.49	6092.52	7709.5	-1616.98	6719.73	7858	-1138.27	7552.58	8453	-900.42	6190.73	7877.5	-1686.77	6303.36	7433.5	-1130.14	7409.83	8595	-1185.17	5904.52	6462	-557.48	6543.63	7876.67	-1333.04
48	6650.03	7782.5	-1132.47	6277.71	7709.5	-1431.79	6834.14	7858	-1023.86	7653.72	8453	-799.28	6343.72	7877.5	-1533.78	6506.75	7433.5	-926.75	7525.82	8595	-1069.18	5955.76	6462	-506.24	6672.85	7876.67	-1203.82
49	6777.42	7782.5	-1005.08	6466.37	7709.5	-1243.13	6953.03	7858	-904.97	7755.11	8453	-697.89	6497.89	7877.5	-1379.61	6700.17	7433.5	-733.33	7649.83	8595	-945.17	6006.89	6462	-455.11	6806.05	7876.67	-1070.62
50	6917.31	7782.5	-865.19	6648.97	7709.5	-1060.53	7073.43	7858	-784.57	7841.58	8453	-611.42	6641.77	7877.5	-1235.73	6891.3	7433.5	-542.2	7770.23	8595	-824.77	6043.79	6462	-418.21	6934.61	7876.67	-942.057
51	7054.09	7782.5	-728.41	6832.86	7709.5	-876.64	7195.21	7858	-662.79	7914.54	8453	-538.46	6788.32	7877.5	-1089.18	7071.02	7433.5	-362.48	7891.48	8595	-703.52	6097.55	6462	-364.45	7071.27	7876.67	-805.397
52	7181.3	7782.5	-601.2	7017.26	7709.5	-692.24	7317.55	7858	-540.45	7998.74	8453	-454.26	6958.75	7877.5	-918.75	7226.25	7433.5	-207.25	8019.07	8595	-575.93	6163.57	6462	-298.43	7198.95	7876.67	-677.717
53	7317.8	7782.5	-464.7	7191.33	7709.5	-518.17	7429.67	7858	-428.33	8093.71	8453	-359.29	7135.25	7877.5	-742.25	7353.44	7433.5	-80.06	8145.71	8595	-449.29	6214.69	6462	-247.31	7322.93	7876.67	-553.737
54	7437.23	7782.5	-345.27	7338.81	7709.5	-370.69	7522.36	7858	-335.64	8180.3	8453	-272.7	7297.17	7877.5	-580.33	7461.85	7433.5	28.35	8267.17	8595	-327.825	6265.22	6462	-196.78	7451.56	7876.67	-425.107
55	7533.89	7782.5	-248.61	7476.39	7709.5	-233.11	7617.91	7858	-240.09	8271.39	8453	-181.61	7450.92	7877.5	-426.58	7552.23	7433.5	118.73	8386.11	8595	-208.89	6310.7	6462	-151.3	7574.07	7876.67	-302.597
56	7616.67	7782.5	-165.83	7607.08	7709.5	-102.42	7707.09	7858	-150.91	8361.13	8453	-91.87	7612.29	7877.5	-265.21	7613.45	7433.5	179.95	8494.78	8595	-100.22	6351.13	6462	-110.87	7691.54	7876.67	-185.127
57	7690.48	7782.5	-92.02	7725.69	7709.5	16.19	7765.75	7858	-92.25	8434.75	8453	-18.25	7787.12	7877.5	-90.38	7646.21	7433.5	212.71	8591.82	8595	-3.185	6380.53	6462	-81.47	7798.61	7876.67	-78.0567
58	7750.25	7782.5	-32.25	7817.25	7709.5	107.75	7825.01	7858	-32.99	8509.97	8453	56.97	7943.38	7877.5	65.88	7673.93	7433.5	240.43	8677.49	8595	82.49	6408.66	6462	-53.34	7872.16	7876.67	-4.50667
59	7795.77	7782.5	13.27	7880.04	7709.5	170.54	7882.63	7858	24.63	8585.96	8453	132.96	8082.63	7877.5	205.13	7702.5	7433.5	269	8753.75	8595	158.75	6435.86	6462	-26.14	7940.77	7876.67	64.1033
60	7818.2	7782.5	35.7	7940.09	7709.5	230.59	7921.99	7858	63.99	8652.41	8453	199.41	8221.34	7877.5	343.84	7726.46	7433.5	292.96	8827.24	8595	232.235	6455.28	6462	-6.72	8004.19	7876.67	127.523
61	7823.2	7782.5	40.7	7979.71	7709.5	270.21	7949.99	7858	91.99	8713.19	8453	260.19	8328.49	7877.5	450.99	7748.68	7433.5	315.18	8885.9	8595	290.9	6488.45	6462	26.45	8055.93	7876.67	179.263
62	7818.25	7782.5	35.75	8010.02	7709.5	300.52	7974.2	7858	116.2	8765.33	8453	312.33	8405.06	7877.5	527.56	7758.31	7433.5	324.81	8937.51	8595	342.505	6521.83	6462	59.83	8103.92	7876.67	227.253
63	7815.28	7782.5	32.78	8032.16	7709.5	322.66	7993.64	7858	135.64	8803.24	8453	350.24	8465.1	7877.5	587.6	7760.26	7433.5	326.76	8984.03	8595	389.03	6555.24	6462	93.24	8147.79	7876.67	271.123
64	7811.53	7782.5	29.03	8042.47	7709.5	332.97	7998.75	7858	140.75	8809.03	8453	356.03	8507.38	7877.5	629.88	7760.58	7433.5	327.08	9022.01	8595	427.005	6576.39	6462	114.39	8175.08	7876.67	298.413
65	7814.56	7782.5	32.06	8055.58	7709.5	346.08	7993.34	7858	135.34	8806.22	8453	353.22	8565.88	7877.5	688.38	7751.69	7433.5	318.19	9048.95	8595	453.95	6578.75	6462	116.75	8189.63	7876.67	312.963
66	7815.22	7782.5	32.72	8070.03	7709.5	360.53	7989.55	7858	131.55	8816.13	8453	363.13	8630.74	7877.5	753.24	7734.28	7433.5	300.78	9066.81	8595	471.81	6577.62	6462	115.62	8187.48	7876.67	310.813
67	7810.63	7782.5	28.13	8074.32	7709.5	364.82	7990.2	7858	132.2	8830.59	8453	377.59	8659.42	7877.5	781.92	7711.5	7433.5	278	9073.03	8595	478.035	6579.84	6462	117.84	8194.33	7876.67	317.663
68	7802.27	7782.5	19.77	8081.71	7709.5	372.21	7986.04	7858	128.04	8836.27	8453	383.27	8676.08	7877.5	798.58	7691.91	7433.5	258.41	9071.49	8595	476.49	6578.84	6462	116.84	8197.98	7876.67	321.313
69	7801.75	7782.5	19.25	8084.21	7709.5	374.71	7978.47	7858	120.47	8830.34	8453	377.34	8690.19	7877.5	812.69	7669.89	7433.5	236.39	9066.27	8595	471.27	6588.09	6462	126.09	8200.53	7876.67	323.863
70	7804.01	7782.5	21.51	8069.3	7709.5	359.8	7978.14	7858	120.14	8824.95	8453	371.95	8698.45	7877.5	820.95	7645.25	7433.5	211.75	9057.97	8595	462.97	6610.8	6462	148.8	8191.89	7876.67	315.223
71	7810.96	7782.5	28.46	8057.8	7709.5	348.3	7986.77	7858	128.77	8827.07	8453	374.07	8705.41	7877.5	827.91	7616.1	7433.5	182.6	9043.66	8595	448.66	6601.55	6462	139.55	8176.27	7876.67	299.603
72	7815.54	7782.5	33.04	8050.55	7709.5	341.05	7973.79	7858	115.79	8838.79	8453	385.79	8708.19	7877.5	830.69	7579.77	7433.5	146.27	9025.53	8595	430.525	6584.14	6462	122.14	8151.6	7876.67	274.933
73	7806.98	7782.5	24.48	8040.65	7709.5	331.15	7944.01	7858	86.01	8828.93	8453	375.93	8706.83	7877.5	829.33	7550.51	7433.5	117.01	9010.34	8595	415.345	6578.17	6462	116.17	8139.4	7876.67	262.733
74	7792.51	7782.5	10.01	8025.76	7709.5	316.26	7946.82	7858	88.82	8801.08	8453	348.08	8702.46	7877.5	824.96	7519.9	7433.5	86.4	8995.95	8595	400.95	6585.35	6462	123.35	8140.55	7876.67	263.883
75	7788.5	7782.5	6	8008.8	7709.5	299.3	7941.28	7858	83.28	8771.62	8453	318.62	8682.98	7877.5	805.48	7483.27	7433.5	49.77	8974.45	8595	379.455	6587	6462	125	8098.06	7876.67	221.393
76	7768.88	7782.5	-13.62	7979.52	7709.5	270.02	7910.3	7858	52.3	8765.22	8453	312.22	8653	7877.5	775.5	7455.05	7433.5	21.55	8944.87	8595	349.87	6573.56	6462	111.56	7980.8	7876.67	104.133
77	7747.27	7782.5	-35.23	7952.6	7709.5	243.1	7886	7858	28	8753.63	8453	300.63	8632.21	7877.5	754.71	7431.1	7433.5	-2.4	8917.64	8595	322.64	6571.83	6462	109.83	7914.26	7876.67	37.5933
78	7730.75	7782.5	-51.75	7923.97	7709.5	214.47	7862.65	7858	4.65	8739.1	8453	286.1	8635.72	7877.5	758.22	7402.94	7433.5	-30.56	8891.96	8595	296.96	6602.25	6462	140.25	7879.29	7876.67	2.62333
79	7719.07	7782.5	-63.43	7894.18	7709.5	184.68	7854.69	7858	-3.31	8725.67	8453	272.67	8629.31	7877.5	751.81	7380.78	7433.5	-52.72	8869.34	8595	274.34	6610.05	6462	148.05	7850.45	7876.67	-26.2167
	THICKNESS		38			35			36			36			36			28			35			37			39

## Sheet: Sco_WT_HF
*all depicted values are pixel values (arbitrary units), highlighted are the number of pixels lower than the background signal, hence the cell wall thickness
	Scoelicolor WT + HF sample #1 (HF1)			Scoelicolor WT + HF sample #2 (HF2)			Scoelicolor WT + HF sample #3 (HF4)			Scoelicolor WT + HF sample #4 (HF7)			Scoelicolor WT + HF sample #5 (HF11)			Scoelicolor WT + HF sample #6 (HF13)			Scoelicolor WT + HF sample #7 (EHF)			Scoelicolor WT + HF sample #8 (ES)			Scoelicolor WT + HF sample #9 (KHF)
Pixel	pixel values	background	corrected values	pixel values	background	corrected values	pixel values	background	corrected values	pixel values	background	corrected values	pixel values	background	corrected values	pixel values	background	corrected values	pixel values	background	corrected values	pixel values	background	corrected values	pixel values	background	corrected values
0	7988.13	7857	131.13	7863.45	7871.5	-8.05	7598.74	7301.5	297.24	7723.31	7842.5	-119.19	7118.86	7280.5	-161.64	7447.61	7428.5	19.11	7441.4	7384.5	56.9	8192.7	7579	613.7	8034.5	7754	280.5
1	7987.54	7857	130.54	7886.77	7871.5	15.27	7607.65	7301.5	306.15	7775.47	7842.5	-67.03	7107.52	7280.5	-172.98	7457.98	7428.5	29.48	7448.53	7384.5	64.03	8186.63	7579	607.63	8047.05	7754	293.05
2	8002.25	7857	145.25	7927.23	7871.5	55.73	7620.99	7301.5	319.49	7792.13	7842.5	-50.37	7103.11	7280.5	-177.39	7475	7428.5	46.5	7437.46	7384.5	52.96	8174.71	7579	595.71	8064.05	7754	310.05
3	8008.64	7857	151.64	7971.04	7871.5	99.54	7630.94	7301.5	329.44	7800.69	7842.5	-41.81	7094.36	7280.5	-186.14	7481.12	7428.5	52.62	7435.57	7384.5	51.07	8160.91	7579	581.91	8084.74	7754	330.74
4	8012.32	7857	155.32	8021.89	7871.5	150.39	7637.41	7301.5	335.91	7813.67	7842.5	-28.83	7080.18	7280.5	-200.32	7488.86	7428.5	60.36	7442.17	7384.5	57.67	8150.78	7579	571.78	8092.15	7754	338.15
5	8003.98	7857	146.98	8064.22	7871.5	192.72	7651.2	7301.5	349.7	7841.52	7842.5	-0.98	7062.14	7280.5	-218.36	7506.4	7428.5	77.9	7449.21	7384.5	64.71	8135.27	7579	556.27	8095.86	7754	341.86
6	7985.76	7857	128.76	8093.31	7871.5	221.81	7674.55	7301.5	373.05	7872.36	7842.5	29.86	7047.79	7280.5	-232.71	7506.88	7428.5	78.38	7457.6	7384.5	73.1	8115.49	7579	536.49	8126.01	7754	372.01
7	7995.83	7857	138.83	8132.57	7871.5	261.07	7688.96	7301.5	387.46	7888.03	7842.5	45.53	7057.57	7280.5	-222.93	7511.43	7428.5	82.93	7457.77	7384.5	73.27	8082.74	7579	503.74	8120.49	7754	366.49
8	8019.48	7857	162.48	8174.96	7871.5	303.46	7702.47	7301.5	400.97	7900.74	7842.5	58.24	7060.31	7280.5	-220.19	7520.4	7428.5	91.9	7459.61	7384.5	75.11	8053.81	7579	474.81	8119.72	7754	365.72
9	8033.06	7857	176.06	8211.46	7871.5	339.96	7710.98	7301.5	409.48	7920.77	7842.5	78.27	7067.53	7280.5	-212.97	7512.93	7428.5	84.43	7455.09	7384.5	70.59	8030.56	7579	451.56	8119.43	7754	365.43
10	8053.31	7857	196.31	8254.8	7871.5	383.3	7714.98	7301.5	413.48	7950.45	7842.5	107.95	7093.91	7280.5	-186.59	7504.18	7428.5	75.68	7459.45	7384.5	74.95	8007.62	7579	428.62	8102.37	7754	348.37
11	8059.01	7857	202.01	8275.27	7871.5	403.77	7720.59	7301.5	419.09	7973.49	7842.5	130.99	7138.51	7280.5	-141.99	7506.35	7428.5	77.85	7473.88	7384.5	89.38	7974.68	7579	395.68	8092.98	7754	338.98
12	8067.46	7857	210.46	8299.55	7871.5	428.05	7722.74	7301.5	421.24	7996.96	7842.5	154.46	7191.25	7280.5	-89.25	7499.12	7428.5	70.62	7488.84	7384.5	104.34	7926.71	7579	347.71	8066	7754	312
13	8088.02	7857	231.02	8327.76	7871.5	456.26	7721.09	7301.5	419.59	8029.41	7842.5	186.91	7235.05	7280.5	-45.45	7496.88	7428.5	68.38	7510.82	7384.5	126.32	7879.95	7579	300.95	8047.78	7754	293.78
14	8104.71	7857	247.71	8338.55	7871.5	467.05	7711.41	7301.5	409.91	8058.54	7842.5	216.04	7269.88	7280.5	-10.62	7486.04	7428.5	57.54	7531.28	7384.5	146.78	7831.45	7579	252.45	8030.59	7754	276.59
15	8100.55	7857	243.55	8356.85	7871.5	485.35	7708.79	7301.5	407.29	8080.47	7842.5	237.97	7290.61	7280.5	10.11	7454.01	7428.5	25.51	7537.34	7384.5	152.84	7770.19	7579	191.19	7985.38	7754	231.38
16	8079.63	7857	222.63	8359.68	7871.5	488.18	7707.49	7301.5	405.99	8084.87	7842.5	242.37	7301.61	7280.5	21.11	7411.76	7428.5	-16.74	7542.79	7384.5	158.29	7707.37	7579	128.37	7949.68	7754	195.68
17	8064.23	7857	207.23	8344.59	7871.5	473.09	7701.28	7301.5	399.78	8079.45	7842.5	236.95	7298.97	7280.5	18.47	7367.01	7428.5	-61.49	7546.24	7384.5	161.74	7637.36	7579	58.36	7891.27	7754	137.27
18	8056.1	7857	199.1	8332.84	7871.5	461.34	7698.24	7301.5	396.74	8076.56	7842.5	234.06	7295.01	7280.5	14.51	7323.64	7428.5	-104.86	7538.77	7384.5	154.27	7574.09	7579	-4.91	7817.62	7754	63.62
19	8040.31	7857	183.31	8317.99	7871.5	446.49	7688.94	7301.5	387.44	8056.14	7842.5	213.64	7293.55	7280.5	13.05	7264.11	7428.5	-164.39	7528.46	7384.5	143.96	7512.02	7579	-66.98	7738.09	7754	-15.91
20	8025.6	7857	168.6	8296.61	7871.5	425.11	7675.6	7301.5	374.1	8032.81	7842.5	190.31	7280.36	7280.5	-0.14	7196.06	7428.5	-232.44	7504.96	7384.5	120.46	7434.34	7579	-144.66	7664.27	7754	-89.73
21	7993.53	7857	136.53	8251.7	7871.5	380.2	7646.12	7301.5	344.62	8021.21	7842.5	178.71	7252.85	7280.5	-27.65	7129.46	7428.5	-299.04	7475.02	7384.5	90.52	7352.13	7579	-226.87	7590.87	7754	-163.13
22	7944.98	7857	87.98	8196.09	7871.5	324.59	7610.47	7301.5	308.97	8009.37	7842.5	166.87	7202.36	7280.5	-78.14	7073.57	7428.5	-354.93	7454.25	7384.5	69.75	7272.41	7579	-306.59	7541.41	7754	-212.59
23	7899.98	7857	42.98	8139.29	7871.5	267.79	7569.39	7301.5	267.89	7981.85	7842.5	139.35	7124.64	7280.5	-155.86	6997.86	7428.5	-430.64	7424.75	7384.5	40.25	7177.42	7579	-401.58	7518.57	7754	-235.43
24	7827.11	7857	-29.89	8068.73	7871.5	197.23	7514.36	7301.5	212.86	7912.38	7842.5	69.88	7046.96	7280.5	-233.54	6897.52	7428.5	-530.98	7370.03	7384.5	-14.47	7067.49	7579	-511.51	7531.88	7754	-222.12
25	7718.44	7857	-138.56	7998.91	7871.5	127.41	7442.13	7301.5	140.63	7839.35	7842.5	-3.15	6959.37	7280.5	-321.13	6792.38	7428.5	-636.12	7278.88	7384.5	-105.62	6956.3	7579	-622.7	7524.27	7754	-229.73
26	7595.4	7857	-261.6	7915.77	7871.5	44.27	7353.41	7301.5	51.91	7757.79	7842.5	-84.71	6843.83	7280.5	-436.67	6677.71	7428.5	-750.79	7142.03	7384.5	-242.47	6849.11	7579	-729.89	7520.71	7754	-233.29
27	7459.87	7857	-397.13	7799.47	7871.5	-72.03	7253.21	7301.5	-48.29	7654.11	7842.5	-188.39	6725.42	7280.5	-555.08	6546.74	7428.5	-881.76	6980.76	7384.5	-403.74	6758.52	7579	-820.48	7484.33	7754	-269.67
28	7299.3	7857	-557.7	7660.08	7871.5	-211.42	7146.35	7301.5	-155.15	7567.24	7842.5	-275.26	6603.67	7280.5	-676.83	6411.52	7428.5	-1016.98	6786.1	7384.5	-598.4	6666.56	7579	-912.44	7421.54	7754	-332.46
29	7104.14	7857	-752.86	7496.64	7871.5	-374.86	7045.03	7301.5	-256.47	7462.71	7842.5	-379.79	6471.29	7280.5	-809.21	6263.34	7428.5	-1165.16	6563.59	7384.5	-820.91	6575.15	7579	-1003.85	7378.19	7754	-375.81
30	6903.63	7857	-953.37	7315.38	7871.5	-556.12	6949.8	7301.5	-351.7	7344.46	7842.5	-498.04	6346.37	7280.5	-934.13	6106.62	7428.5	-1321.88	6332.15	7384.5	-1052.35	6495.74	7579	-1083.26	7338.77	7754	-415.23
31	6706.12	7857	-1150.88	7125.66	7871.5	-745.84	6858.54	7301.5	-442.96	7201.33	7842.5	-641.17	6243.34	7280.5	-1037.16	5953.54	7428.5	-1474.96	6090.42	7384.5	-1294.08	6420.59	7579	-1158.41	7292.43	7754	-461.57
32	6512.33	7857	-1344.67	6903.2	7871.5	-968.3	6769.32	7301.5	-532.18	7042.75	7842.5	-799.75	6154.35	7280.5	-1126.15	5812.29	7428.5	-1616.21	5855.28	7384.5	-1529.22	6356.81	7579	-1222.19	7227.87	7754	-526.13
33	6339.27	7857	-1517.73	6660.14	7871.5	-1211.36	6689.1	7301.5	-612.4	6869.97	7842.5	-972.53	6079.65	7280.5	-1200.85	5700.32	7428.5	-1728.18	5642.64	7384.5	-1741.86	6299.84	7579	-1279.16	7149.54	7754	-604.46
34	6179.94	7857	-1677.06	6465.4	7871.5	-1406.1	6614.63	7301.5	-686.87	6683.02	7842.5	-1159.48	6020.03	7280.5	-1260.47	5604.85	7428.5	-1823.65	5473.38	7384.5	-1911.12	6243.38	7579	-1335.62	7037.65	7754	-716.35
35	6041.09	7857	-1815.91	6296.99	7871.5	-1574.51	6547.87	7301.5	-753.63	6484.99	7842.5	-1357.51	5969.2	7280.5	-1311.3	5520.47	7428.5	-1908.03	5344.91	7384.5	-2039.59	6192.13	7579	-1386.87	6917.67	7754	-836.33
36	5946.03	7857	-1910.97	6152.08	7871.5	-1719.42	6491.86	7301.5	-809.64	6281.39	7842.5	-1561.11	5909.66	7280.5	-1370.84	5465.87	7428.5	-1962.63	5256.15	7384.5	-2128.35	6152.02	7579	-1426.98	6831.67	7754	-922.33
37	5887.72	7857	-1969.28	6031.68	7871.5	-1839.82	6445.29	7301.5	-856.21	6080.93	7842.5	-1761.57	5854.63	7280.5	-1425.87	5433.69	7428.5	-1994.81	5219.33	7384.5	-2165.17	6112.58	7579	-1466.42	6764.64	7754	-989.36
38	5857.91	7857	-1999.09	5967.15	7871.5	-1904.35	6404.16	7301.5	-897.34	5885.2	7842.5	-1957.3	5803.82	7280.5	-1476.68	5420.94	7428.5	-2007.56	5230.62	7384.5	-2153.88	6076.95	7579	-1502.05	6676.73	7754	-1077.27
39	5857.99	7857	-1999.01	5976.89	7871.5	-1894.61	6382.17	7301.5	-919.33	5707	7842.5	-2135.5	5781.08	7280.5	-1499.42	5436.94	7428.5	-1991.56	5271.16	7384.5	-2113.34	6050.47	7579	-1528.53	6577.56	7754	-1176.44
40	5886.16	7857	-1970.84	6035.78	7871.5	-1835.72	6380.45	7301.5	-921.05	5549.85	7842.5	-2292.65	5792.5	7280.5	-1488	5469.69	7428.5	-1958.81	5326.12	7384.5	-2058.38	6027.92	7579	-1551.08	6487.16	7754	-1266.84
41	5951.33	7857	-1905.67	6150.08	7871.5	-1721.42	6394.14	7301.5	-907.36	5426.29	7842.5	-2416.21	5827.44	7280.5	-1453.06	5516.36	7428.5	-1912.14	5391.64	7384.5	-1992.86	6015.05	7579	-1563.95	6416.37	7754	-1337.63
42	6050.36	7857	-1806.64	6290.18	7871.5	-1581.32	6424.32	7301.5	-877.18	5354.96	7842.5	-2487.54	5884.57	7280.5	-1395.93	5582.15	7428.5	-1846.35	5478.34	7384.5	-1906.16	6020.09	7579	-1558.91	6381.39	7754	-1372.61
43	6167.24	7857	-1689.76	6441.65	7871.5	-1429.85	6466.98	7301.5	-834.52	5373.06	7842.5	-2469.44	5952.29	7280.5	-1328.21	5666.82	7428.5	-1761.68	5576.95	7384.5	-1807.55	6033.46	7579	-1545.54	6413.58	7754	-1340.42
44	6289.5	7857	-1567.5	6610.23	7871.5	-1261.27	6516.89	7301.5	-784.61	5468.15	7842.5	-2374.35	6030.38	7280.5	-1250.12	5760.84	7428.5	-1667.66	5694.91	7384.5	-1689.59	6057.98	7579	-1521.02	6489.51	7754	-1264.49
45	6428.16	7857	-1428.84	6791.07	7871.5	-1080.43	6575.64	7301.5	-725.86	5635.34	7842.5	-2207.16	6113.52	7280.5	-1166.98	5861.48	7428.5	-1567.02	5830.13	7384.5	-1554.37	6096.84	7579	-1482.16	6577.93	7754	-1176.07
46	6574.29	7857	-1282.71	6954.15	7871.5	-917.35	6640.34	7301.5	-661.16	5856.94	7842.5	-1985.56	6200.59	7280.5	-1079.91	5973.28	7428.5	-1455.22	5967.88	7384.5	-1416.62	6145.48	7579	-1433.52	6662.18	7754	-1091.82
47	6711.36	7857	-1145.64	7130.07	7871.5	-741.43	6715.01	7301.5	-586.49	6132.84	7842.5	-1709.66	6299.67	7280.5	-980.83	6099.61	7428.5	-1328.89	6121.4	7384.5	-1263.1	6206.35	7579	-1372.65	6766.9	7754	-987.1
48	6841.27	7857	-1015.73	7301.24	7871.5	-570.26	6793.27	7301.5	-508.23	6467.83	7842.5	-1374.67	6410.31	7280.5	-870.19	6242.44	7428.5	-1186.06	6298.41	7384.5	-1086.09	6279.44	7579	-1299.56	6889.67	7754	-864.33
49	6953.07	7857	-903.93	7459.92	7871.5	-411.58	6871.38	7301.5	-430.12	6810.78	7842.5	-1031.72	6528.91	7280.5	-751.59	6384.15	7428.5	-1044.35	6490.37	7384.5	-894.13	6362.48	7579	-1216.52	6990.06	7754	-763.94
50	7050.52	7857	-806.48	7601.91	7871.5	-269.59	6955.54	7301.5	-345.96	7098.41	7842.5	-744.09	6629.46	7280.5	-651.04	6520.14	7428.5	-908.36	6663.56	7384.5	-720.94	6454.02	7579	-1124.98	7102.04	7754	-651.96
51	7136.13	7857	-720.87	7716.87	7871.5	-154.63	7037.68	7301.5	-263.82	7352.88	7842.5	-489.62	6739.03	7280.5	-541.47	6660.62	7428.5	-767.88	6828.07	7384.5	-556.43	6542.02	7579	-1036.98	7231.89	7754	-522.11
52	7227.4	7857	-629.6	7806.53	7871.5	-64.97	7107.17	7301.5	-194.33	7585.62	7842.5	-256.88	6850.63	7280.5	-429.87	6788.42	7428.5	-640.08	6985.49	7384.5	-399.01	6624.35	7579	-954.65	7347.02	7754	-406.98
53	7298.63	7857	-558.37	7894.7	7871.5	23.2	7168.08	7301.5	-133.42	7761.86	7842.5	-80.64	6959.54	7280.5	-320.96	6904.92	7428.5	-523.58	7138.86	7384.5	-245.64	6705.77	7579	-873.23	7447.11	7754	-306.89
54	7349.74	7857	-507.26	7973.45	7871.5	101.95	7220.34	7301.5	-81.16	7893.37	7842.5	50.87	7051	7280.5	-229.5	7024.22	7428.5	-404.28	7295.88	7384.5	-88.62	6791.29	7579	-787.71	7549.99	7754	-204.01
55	7411.68	7857	-445.32	8027.29	7871.5	155.79	7266.49	7301.5	-35.01	8004.29	7842.5	161.79	7128.98	7280.5	-151.52	7135.49	7428.5	-293.01	7436.57	7384.5	52.07	6875.73	7579	-703.27	7632.95	7754	-121.05
56	7470.09	7857	-386.91	8059.94	7871.5	188.44	7306.75	7301.5	5.25	8093.47	7842.5	250.97	7186.34	7280.5	-94.16	7258.76	7428.5	-169.74	7563.18	7384.5	178.68	6961.24	7579	-617.76	7700.42	7754	-53.58
57	7517.07	7857	-339.93	8070.34	7871.5	198.84	7338.86	7301.5	37.36	8159.35	7842.5	316.85	7220.72	7280.5	-59.78	7396.43	7428.5	-32.07	7686.06	7384.5	301.56	7053.81	7579	-525.19	7722.09	7754	-31.91
58	7571.41	7857	-285.59	8085.96	7871.5	214.46	7365.72	7301.5	64.22	8196.79	7842.5	354.29	7246.09	7280.5	-34.41	7521.16	7428.5	92.66	7797.13	7384.5	412.63	7149.76	7579	-429.24	7726.38	7754	-27.62
59	7633.82	7857	-223.18	8110.03	7871.5	238.53	7391.27	7301.5	89.77	8219.51	7842.5	377.01	7275.4	7280.5	-5.1	7622.37	7428.5	193.87	7893.56	7384.5	509.06	7232.61	7579	-346.39	7721.23	7754	-32.77
60	7709.53	7857	-147.47	8126.1	7871.5	254.6	7412.46	7301.5	110.96	8228.74	7842.5	386.24	7305.73	7280.5	25.23	7710.55	7428.5	282.05	7982.92	7384.5	598.42	7300.08	7579	-278.92	7729.66	7754	-24.34
61	7792.16	7857	-64.84	8144.4	7871.5	272.9	7425.12	7301.5	123.62	8243.36	7842.5	400.86	7335.73	7280.5	55.23	7780.88	7428.5	352.38	8047.57	7384.5	663.07	7357.98	7579	-221.02	7716.23	7754	-37.77
62	7868.48	7857	11.48	8161.98	7871.5	290.48	7428.44	7301.5	126.94	8253.96	7842.5	411.46	7351.7	7280.5	71.2	7850.39	7428.5	421.89	8089.23	7384.5	704.73	7398.62	7579	-180.38	7706.73	7754	-47.27
63	7941.72	7857	84.72	8178.65	7871.5	307.15	7423.12	7301.5	121.62	8244.47	7842.5	401.97	7361.44	7280.5	80.94	7920.98	7428.5	492.48	8123.14	7384.5	738.64	7443.12	7579	-135.88	7708.98	7754	-45.02
64	8010.17	7857	153.17	8186.46	7871.5	314.96	7417.99	7301.5	116.49	8246.25	7842.5	403.75	7362.82	7280.5	82.32	7967.9	7428.5	539.4	8171.46	7384.5	786.96	7487.13	7579	-91.87	7722.83	7754	-31.17
65	8059.52	7857	202.52	8173.12	7871.5	301.62	7418.01	7301.5	116.51	8230.56	7842.5	388.06	7360	7280.5	79.5	8004.23	7428.5	575.73	8194.76	7384.5	810.26	7519.93	7579	-59.07	7748.84	7754	-5.16
66	8090.47	7857	233.47	8171.03	7871.5	299.53	7422.55	7301.5	121.05	8210.01	7842.5	367.51	7352.4	7280.5	71.9	8037.83	7428.5	609.33	8198.79	7384.5	814.29	7555.16	7579	-23.84	7760.83	7754	6.83
67	8126.98	7857	269.98	8172.63	7871.5	301.13	7420.25	7301.5	118.75	8197.2	7842.5	354.7	7329.65	7280.5	49.15	8063.72	7428.5	635.22	8198.37	7384.5	813.87	7588.11	7579	9.11	7763.02	7754	9.02
68	8149.9	7857	292.9	8168.98	7871.5	297.48	7415.16	7301.5	113.66	8185.99	7842.5	343.49	7300.97	7280.5	20.47	8075.61	7428.5	647.11	8193.98	7384.5	809.48	7604.96	7579	25.96	7766.13	7754	12.13
69	8153.68	7857	296.68	8160.56	7871.5	289.06	7410.37	7301.5	108.87	8167.25	7842.5	324.75	7284.62	7280.5	4.12	8088.05	7428.5	659.55	8178.39	7384.5	793.89	7622.13	7579	43.13	7767.41	7754	13.41
70	8159.76	7857	302.76	8151.78	7871.5	280.28	7401.32	7301.5	99.82	8155.21	7842.5	312.71	7256.6	7280.5	-23.9	8095.67	7428.5	667.17	8141.05	7384.5	756.55	7637.28	7579	58.28	7786.04	7754	32.04
71	8165.21	7857	308.21	8155.49	7871.5	283.99	7390.22	7301.5	88.72	8139.93	7842.5	297.43	7230.82	7280.5	-49.68	8111.9	7428.5	683.4	8100.92	7384.5	716.42	7663.92	7579	84.92	7795.51	7754	41.51
72	8151.22	7857	294.22	8162.63	7871.5	291.13	7389.62	7301.5	88.12	8118.91	7842.5	276.41	7216.11	7280.5	-64.39	8137.14	7428.5	708.64	8061.52	7384.5	677.02	7686.1	7579	107.1	7801.76	7754	47.76
73	8145.39	7857	288.39	8175.13	7871.5	303.63	7391.03	7301.5	89.53	8121.61	7842.5	279.11	7231.44	7280.5	-49.06	8160.59	7428.5	732.09	8033.65	7384.5	649.15	7702.31	7579	123.31	7794.21	7754	40.21
74	8135.44	7857	278.44	8160.34	7871.5	288.84	7386.21	7301.5	84.71	8129.34	7842.5	286.84	7266.53	7280.5	-13.97	8161.68	7428.5	733.18	7988.31	7384.5	603.81	7716.02	7579	137.02	7755.19	7754	1.19
75	8121.26	7857	264.26	8139.68	7871.5	268.18	7376.78	7301.5	75.28	8133.31	7842.5	290.81	7293.51	7280.5	13.01	8158.5	7428.5	730	7945.91	7384.5	561.41	7724.29	7579	145.29	7736.9	7754	-17.1
76	8098.99	7857	241.99	8132.38	7871.5	260.88	7373.45	7301.5	71.95	8124.5	7842.5	282	7304.72	7280.5	24.22	8162.24	7428.5	733.74	7903.18	7384.5	518.68	7723.46	7579	144.46	7719.71	7754	-34.29
77	8079.57	7857	222.57	8130.62	7871.5	259.12	7377.67	7301.5	76.17	8107.77	7842.5	265.27	7324.59	7280.5	44.09	8165.21	7428.5	736.71	7866.57	7384.5	482.07	7702.16	7579	123.16	7694.83	7754	-59.17
78	8062.24	7857	205.24	8128.22	7871.5	256.72	7378.83	7301.5	77.33	8096.7	7842.5	254.2	7365.66	7280.5	85.16	8171.33	7428.5	742.83	7844.05	7384.5	459.55	7681.38	7579	102.38	7667.56	7754	-86.44
79	8047.53	7857	190.53	8109.69	7871.5	238.19	7375.99	7301.5	74.49	8083.93	7842.5	241.43	7417.96	7280.5	137.46	8164.83	7428.5	736.33	7821.65	7384.5	437.15	7659.81	7579	80.81	7657.45	7754	-96.55
THICKNESS			38			26			29			29			40			42			31			49			47

## Sheet: Sco_MatAB
*all depicted values are pixel values (arbitrary units), highlighted are the number of pixels lower than the background signal, hence the cell wall thickness
	Scoelicolor matAB sample #1 (MatnonHF_A)			Scoelicolor matAB sample #2 (MatnonHF_B)			Scoelicolor matAB sample #3 (MatnonHF_G)			Scoelicolor matAB sample #4 (MatnonHF_H)			Scoelicolor matAB sample #5 (MatnonHF_I)			Scoelicolor matAB sample #6 (MatnonHF_M)
Pixel	pixel values	background	corrected values	matABnonHF_B	matABnonHF_B	matABnonHF_B	matABnonHF_G	matABnonHF_G	matABnonHF_G	matABnonHF_H	matABnonHF_H	matABnonHF_H	matABnonHF_I	matABnonHF_I	matABnonHF_I	matABnonHF_M	matABnonHF_M	matABnonHF_M
0	13799.6	13170	629.57	7876.19	7039	837.19	7395.4	7612.5	-217.1	8186.19	8256.5	-70.31	8545.97	7518.5	1027.47	8229.05	7382	847.05
1	13796.4	13170	626.4	7874.98	7039	835.98	7437.15	7612.5	-175.35	8259.77	8256.5	3.27	8555.22	7518.5	1036.72	8227.63	7382	845.63
2	13759.4	13170	589.35	7863.96	7039	824.96	7481.02	7612.5	-131.48	8324.42	8256.5	67.92	8559.95	7518.5	1041.45	8231.63	7382	849.63
3	13733.1	13170	563.12	7842.23	7039	803.23	7519.09	7612.5	-93.41	8373.01	8256.5	116.51	8552.85	7518.5	1034.35	8231.43	7382	849.43
4	13712.1	13170	542.11	7829.61	7039	790.61	7531.6	7612.5	-80.9	8440.7	8256.5	184.2	8547.53	7518.5	1029.03	8224.73	7382	842.73
5	13694.1	13170	524.1	7821.45	7039	782.45	7553.77	7612.5	-58.73	8487.08	8256.5	230.58	8551.92	7518.5	1033.42	8211	7382	829
6	13677.4	13170	507.39	7805.09	7039	766.09	7587.51	7612.5	-24.99	8507.3	8256.5	250.8	8552.59	7518.5	1034.09	8208.05	7382	826.05
7	13681.1	13170	511.06	7772.58	7039	733.58	7618.5	7612.5	6	8529.22	8256.5	272.72	8547.97	7518.5	1029.47	8199.73	7382	817.73
8	13659.8	13170	489.79	7726.12	7039	687.12	7647.53	7612.5	35.03	8553.69	8256.5	297.19	8533	7518.5	1014.5	8181.46	7382	799.46
9	13580.9	13170	410.85	7692.73	7039	653.73	7675.21	7612.5	62.71	8573.19	8256.5	316.69	8517.36	7518.5	998.86	8160.9	7382	778.9
10	13511.1	13170	341.06	7663.48	7039	624.48	7679.58	7612.5	67.08	8573.44	8256.5	316.94	8491.29	7518.5	972.79	8132.36	7382	750.36
11	13452.1	13170	282.07	7614.65	7039	575.65	7687.19	7612.5	74.69	8575.42	8256.5	318.92	8453.52	7518.5	935.02	8089.61	7382	707.61
12	13431.5	13170	261.49	7575.14	7039	536.14	7695.2	7612.5	82.7	8562.87	8256.5	306.37	8426.54	7518.5	908.04	8047.69	7382	665.69
13	13422.4	13170	252.39	7545.54	7039	506.54	7685.01	7612.5	72.51	8517.7	8256.5	261.2	8400.76	7518.5	882.26	8024.21	7382	642.21
14	13370.1	13170	200.09	7509.56	7039	470.56	7659.53	7612.5	47.03	8466.03	8256.5	209.53	8360.05	7518.5	841.55	7993.02	7382	611.02
15	13280.2	13170	110.24	7456.25	7039	417.25	7632.85	7612.5	20.35	8427.74	8256.5	171.24	8303.86	7518.5	785.36	7946.84	7382	564.84
16	13200.9	13170	30.93	7372.96	7039	333.96	7598.83	7612.5	-13.67	8379.95	8256.5	123.45	8241.81	7518.5	723.31	7893.01	7382	511.01
17	13138.7	13170	-31.29	7266.08	7039	227.08	7555.74	7612.5	-56.76	8315.12	8256.5	58.62	8168.39	7518.5	649.89	7835.03	7382	453.03
18	13087.2	13170	-82.76	7167.26	7039	128.26	7523.17	7612.5	-89.33	8257.33	8256.5	0.83	8076.9	7518.5	558.4	7763.64	7382	381.64
19	13034	13170	-136.03	7084.59	7039	45.59	7501.78	7612.5	-110.72	8182.66	8256.5	-73.84	7972.27	7518.5	453.77	7674.69	7382	292.69
20	12966	13170	-204.04	6993.69	7039	-45.31	7449.29	7612.5	-163.21	8094.65	8256.5	-161.85	7865.65	7518.5	347.15	7588.87	7382	206.87
21	12876.3	13170	-293.72	6891.65	7039	-147.35	7368.22	7612.5	-244.28	8006.37	8256.5	-250.13	7750.83	7518.5	232.33	7517.89	7382	135.89
22	12763.7	13170	-406.29	6783.07	7039	-255.93	7296.7	7612.5	-315.8	7899.76	8256.5	-356.74	7608.34	7518.5	89.84	7430.3	7382	48.3
23	12670.4	13170	-499.65	6675.56	7039	-363.44	7232.27	7612.5	-380.23	7785.11	8256.5	-471.39	7449.78	7518.5	-68.72	7326.62	7382	-55.38
24	12586.5	13170	-583.46	6567.08	7039	-471.92	7154.64	7612.5	-457.86	7665.94	8256.5	-590.56	7282.57	7518.5	-235.93	7226.18	7382	-155.82
25	12480.7	13170	-689.27	6455.58	7039	-583.42	7082.49	7612.5	-530.01	7532.37	8256.5	-724.13	7116.43	7518.5	-402.07	7120.51	7382	-261.49
26	12352.3	13170	-817.66	6339	7039	-700	6995.68	7612.5	-616.82	7382.63	8256.5	-873.87	6925.8	7518.5	-592.7	7006.35	7382	-375.65
27	12226.7	13170	-943.33	6204.17	7039	-834.83	6907.63	7612.5	-704.87	7223.5	8256.5	-1033	6720.81	7518.5	-797.69	6879.69	7382	-502.31
28	12100.3	13170	-1069.74	6060.35	7039	-978.65	6832.12	7612.5	-780.38	7060.54	8256.5	-1195.96	6499.96	7518.5	-1018.54	6761.06	7382	-620.94
29	11948.6	13170	-1221.35	5911.05	7039	-1127.95	6729.1	7612.5	-883.4	6888.78	8256.5	-1367.72	6274.79	7518.5	-1243.71	6632.37	7382	-749.63
30	11823.8	13170	-1346.25	5756.56	7039	-1282.44	6592.55	7612.5	-1019.95	6707.39	8256.5	-1549.11	6044.61	7518.5	-1473.89	6500.99	7382	-881.01
31	11698.9	13170	-1471.06	5604.36	7039	-1434.64	6471.4	7612.5	-1141.1	6525.37	8256.5	-1731.13	5797.69	7518.5	-1720.81	6359.1	7382	-1022.9
32	11564.5	13170	-1605.55	5455.09	7039	-1583.91	6369.31	7612.5	-1243.19	6350.49	8256.5	-1906.01	5549.21	7518.5	-1969.29	6214.89	7382	-1167.11
33	11437.3	13170	-1732.72	5322.32	7039	-1716.68	6264.9	7612.5	-1347.6	6185.71	8256.5	-2070.79	5310.19	7518.5	-2208.31	6084.64	7382	-1297.36
34	11302.6	13170	-1867.35	5206.16	7039	-1832.84	6180.77	7612.5	-1431.73	6025.46	8256.5	-2231.04	5075.53	7518.5	-2442.97	5957.75	7382	-1424.25
35	11171.6	13170	-1998.44	5094.62	7039	-1944.38	6117.93	7612.5	-1494.57	5872.86	8256.5	-2383.64	4861	7518.5	-2657.5	5827.43	7382	-1554.57
36	11038.5	13170	-2131.54	4987.71	7039	-2051.29	6047.48	7612.5	-1565.02	5742.3	8256.5	-2514.2	4674.82	7518.5	-2843.68	5699.22	7382	-1682.78
37	10922.6	13170	-2247.37	4892.68	7039	-2146.32	6000.3	7612.5	-1612.2	5634.91	8256.5	-2621.59	4522.59	7518.5	-2995.91	5580.98	7382	-1801.02
38	10843.3	13170	-2326.66	4821.99	7039	-2217.01	6004.46	7612.5	-1608.04	5568.7	8256.5	-2687.8	4398.19	7518.5	-3120.31	5465.13	7382	-1916.87
39	10771.3	13170	-2398.72	4788.79	7039	-2250.21	6038.57	7612.5	-1573.93	5527.85	8256.5	-2728.65	4305.37	7518.5	-3213.13	5370.17	7382	-2011.83
40	10705.1	13170	-2464.93	4786.77	7039	-2252.23	6083.83	7612.5	-1528.67	5515.66	8256.5	-2740.84	4250.35	7518.5	-3268.15	5307.38	7382	-2074.62
41	10664	13170	-2506.02	4806.36	7039	-2232.64	6140.2	7612.5	-1472.3	5539.78	8256.5	-2716.72	4256.73	7518.5	-3261.77	5263.97	7382	-2118.03
42	10633.5	13170	-2536.5	4847.61	7039	-2191.39	6199.08	7612.5	-1413.42	5591.69	8256.5	-2664.81	4312.94	7518.5	-3205.56	5229.43	7382	-2152.57
43	10620.1	13170	-2549.86	4916.29	7039	-2122.71	6259.67	7612.5	-1352.83	5674.77	8256.5	-2581.73	4411.49	7518.5	-3107.01	5233.16	7382	-2148.84
44	10657.3	13170	-2512.7	5013.99	7039	-2025.01	6330.51	7612.5	-1281.99	5783.71	8256.5	-2472.79	4552.07	7518.5	-2966.43	5265.09	7382	-2116.91
45	10734	13170	-2436	5121.93	7039	-1917.07	6422.73	7612.5	-1189.77	5927.93	8256.5	-2328.57	4715.36	7518.5	-2803.14	5346.04	7382	-2035.96
46	10833.4	13170	-2336.63	5231.79	7039	-1807.21	6525.79	7612.5	-1086.71	6095.84	8256.5	-2160.66	4894.86	7518.5	-2623.64	5490.04	7382	-1891.96
47	10932.6	13170	-2237.37	5357.67	7039	-1681.33	6619.08	7612.5	-993.42	6271.58	8256.5	-1984.92	5105.47	7518.5	-2413.03	5648.31	7382	-1733.69
48	11031.9	13170	-2138.14	5497.59	7039	-1541.41	6703.47	7612.5	-909.03	6463.19	8256.5	-1793.31	5329.39	7518.5	-2189.11	5800.09	7382	-1581.91
49	11165.9	13170	-2004.09	5621.8	7039	-1417.2	6810.62	7612.5	-801.88	6651.16	8256.5	-1605.34	5548.38	7518.5	-1970.12	5961.32	7382	-1420.68
50	11324.8	13170	-1845.18	5726.86	7039	-1312.14	6910.06	7612.5	-702.44	6833.43	8256.5	-1423.07	5771.32	7518.5	-1747.18	6143.58	7382	-1238.42
51	11523.7	13170	-1646.33	5837.72	7039	-1201.28	7006.17	7612.5	-606.33	7017.61	8256.5	-1238.89	5999.31	7518.5	-1519.19	6321.47	7382	-1060.53
52	11720.6	13170	-1449.38	5947.01	7039	-1091.99	7095.21	7612.5	-517.29	7207.62	8256.5	-1048.88	6222.22	7518.5	-1296.28	6473.71	7382	-908.29
53	11903.3	13170	-1266.72	6061.12	7039	-977.88	7159.46	7612.5	-453.04	7390.48	8256.5	-866.02	6435.21	7518.5	-1083.29	6633.31	7382	-748.69
54	12060.9	13170	-1109.1	6184.13	7039	-854.87	7235.8	7612.5	-376.7	7568.83	8256.5	-687.67	6631.76	7518.5	-886.74	6797.58	7382	-584.42
55	12209	13170	-960.98	6281.87	7039	-757.13	7325.03	7612.5	-287.47	7747.12	8256.5	-509.38	6816.03	7518.5	-702.47	6936.68	7382	-445.32
56	12379	13170	-791.01	6367.16	7039	-671.84	7404.98	7612.5	-207.52	7920.61	8256.5	-335.89	6984.87	7518.5	-533.63	7056.35	7382	-325.65
57	12534.5	13170	-635.46	6464.57	7039	-574.43	7469.43	7612.5	-143.07	8076.67	8256.5	-179.83	7132.59	7518.5	-385.91	7177.35	7382	-204.65
58	12666.8	13170	-503.18	6550.64	7039	-488.36	7511.16	7612.5	-101.34	8218.39	8256.5	-38.11	7264.93	7518.5	-253.57	7293.82	7382	-88.18
59	12770.4	13170	-399.65	6634.75	7039	-404.25	7562.17	7612.5	-50.33	8351.18	8256.5	94.68	7380.29	7518.5	-138.21	7387.75	7382	5.75
60	12890.3	13170	-279.74	6714.67	7039	-324.33	7610.1	7612.5	-2.4	8478.58	8256.5	222.08	7491.06	7518.5	-27.44	7475.35	7382	93.35
61	13004.4	13170	-165.59	6778	7039	-261	7655.92	7612.5	43.42	8591.12	8256.5	334.62	7579.12	7518.5	60.62	7582.25	7382	200.25
62	13079.6	13170	-90.36	6838.04	7039	-200.96	7698.09	7612.5	85.59	8679.89	8256.5	423.39	7638.99	7518.5	120.49	7680.49	7382	298.49
63	13115	13170	-55.04	6893.76	7039	-145.24	7735.1	7612.5	122.6	8763.35	8256.5	506.85	7699.29	7518.5	180.79	7752.66	7382	370.66
64	13150.1	13170	-19.86	6940.16	7039	-98.84	7767.71	7612.5	155.21	8837.26	8256.5	580.76	7766.53	7518.5	248.03	7792.77	7382	410.77
65	13199	13170	29.05	6988.35	7039	-50.65	7807.05	7612.5	194.55	8900.06	8256.5	643.56	7825.68	7518.5	307.18	7820.15	7382	438.15
66	13211.6	13170	41.61	7032.46	7039	-6.54	7847.27	7612.5	234.77	8941.48	8256.5	684.98	7857.11	7518.5	338.61	7852.78	7382	470.78
67	13245.9	13170	75.88	7060.66	7039	21.66	7877.21	7612.5	264.71	8967.53	8256.5	711.03	7883.49	7518.5	364.99	7890.32	7382	508.32
68	13300.4	13170	130.35	7076.19	7039	37.19	7908.05	7612.5	295.55	8994.27	8256.5	737.77	7890.26	7518.5	371.76	7912.49	7382	530.49
69	13311.9	13170	141.89	7103.4	7039	64.4	7936.24	7612.5	323.74	9014.56	8256.5	758.06	7875.4	7518.5	356.9	7907.5	7382	525.5
70	13294.3	13170	124.31	7142.5	7039	103.5	7973.27	7612.5	360.77	9027.67	8256.5	771.17	7873.14	7518.5	354.64	7904.72	7382	522.72
71	13298.4	13170	128.41	7178.24	7039	139.24	7996.74	7612.5	384.24	9048.75	8256.5	792.25	7880.45	7518.5	361.95	7878.68	7382	496.68
72	13271.6	13170	101.61	7205.95	7039	166.95	8011.11	7612.5	398.61	9070.9	8256.5	814.4	7886.85	7518.5	368.35	7833.32	7382	451.32
73	13228.4	13170	58.39	7229.84	7039	190.84	8021.63	7612.5	409.13	9065.37	8256.5	808.87	7885.06	7518.5	366.56	7788.46	7382	406.46
74	13210.5	13170	40.53	7245.03	7039	206.03	8036.57	7612.5	424.07	9054.51	8256.5	798.01	7876.49	7518.5	357.99	7756.6	7382	374.6
75	13208.7	13170	38.66	7242.47	7039	203.47	8057.43	7612.5	444.93	9042.48	8256.5	785.98	7857.62	7518.5	339.12	7727.73	7382	345.73
76	13204.3	13170	34.32	7234.64	7039	195.64	8067.9	7612.5	455.4	9024.92	8256.5	768.42	7817.45	7518.5	298.95	7691.33	7382	309.33
77	13184.8	13170	14.75	7236.41	7039	197.41	8064.14	7612.5	451.64	8998.76	8256.5	742.26	7777.24	7518.5	258.74	7671.14	7382	289.14
78	13152.1	13170	-17.86	7244.56	7039	205.56	8061.21	7612.5	448.71	8972.16	8256.5	715.66	7738.57	7518.5	220.07	7657.42	7382	275.42
79	13084.9	13170	-85.06	7259.56	7039	220.56	8077.01	7612.5	464.51	8946.3	8256.5	689.8	7706.41	7518.5	187.91	7632.54	7382	250.54
			0
THICKNESS			48			47			45			40			38			36
		13170

## Sheet: Sco_MatAB_HF
								*all depicted values are pixel values (arbitrary units), highlighted are the number of pixels lower than the background signal, hence the cell wall thickness
	Scoelicolor matAB + HF sample #1 (M06)			Scoelicolor matAB + HF sample #2 (M07)			Scoelicolor matAB + HF sample #3 (M08)			Scoelicolor matAB + HF sample #3 (M12)			Scoelicolor matAB + HF sample #4 (M13)			Scoelicolor matAB + HF sample #5 (M14)			Scoelicolor matAB + HF sample #6 (M16)			Scoelicolor matAB + HF sample #7 (M04)			Scoelicolor matAB + HF sample #8 (M21)
Pixel	pixel values	background	corrected values	pixel values	background	corrected values	pixel values	background	corrected values	pixel values	background	corrected values	pixel values	background	corrected values	pixel values	background	corrected values	pixel values	background	corrected values	pixel values	background	corrected values	pixel values	background	corrected values
0	7511.3	7143	368.3	8213.27	7682.5	530.77	9694.64	9748.5	-53.86	19198.8	18710	488.82	18364.2	17079	1285.25	7061.45	7057.5	3.949	18958.9	17408.5	1550.4	7534.38	7460.5	73.88	7310.83	6963.5	347.33
1	7529.66	7143	386.66	8228.92	7682.5	546.42	9691.58	9748.5	-56.92	19185.9	18710	475.94	18399.2	17079	1320.16	7058.83	7057.5	1.326	18970.8	17408.5	1562.3	7529.21	7460.5	68.71	7353.35	6963.5	389.85
2	7545.81	7143	402.81	8248.9	7682.5	566.4	9698.6	9748.5	-49.9	19165.8	18710	455.78	18416.2	17079	1337.22	7051.98	7057.5	-5.52	18986	17408.5	1577.53	7524.39	7460.5	63.89	7397.11	6963.5	433.61
3	7566.04	7143	423.04	8267.41	7682.5	584.91	9713.85	9748.5	-34.65	19157	18710	446.97	18428.3	17079	1349.31	7045.85	7057.5	-11.645	18995.5	17408.5	1586.97	7527.68	7460.5	67.18	7445.09	6963.5	481.59
4	7596.92	7143	453.92	8286.5	7682.5	604	9725.98	9748.5	-22.52	19153.9	18710	443.91	18461.4	17079	1382.36	7043.11	7057.5	-14.389	18992.5	17408.5	1584.05	7542.3	7460.5	81.8	7494.27	6963.5	530.77
5	7625.33	7143	482.33	8316.73	7682.5	634.23	9728.45	9748.5	-20.05	19167.7	18710	457.65	18461.5	17079	1382.49	7042.17	7057.5	-15.332	18991.7	17408.5	1583.16	7566.32	7460.5	105.82	7543.4	6963.5	579.9
6	7644.7	7143	501.7	8345.37	7682.5	662.87	9735	9748.5	-13.5	19186	18710	476.02	18445.9	17079	1366.86	7040.57	7057.5	-16.93	18997.5	17408.5	1588.95	7587.16	7460.5	126.66	7597.21	6963.5	633.71
7	7673.11	7143	530.11	8367.31	7682.5	684.81	9746.18	9748.5	-2.32	19206.1	18710	496.13	18413.5	17079	1334.5	7045.09	7057.5	-12.415	19000.7	17408.5	1592.24	7600.73	7460.5	140.23	7648.85	6963.5	685.35
8	7696.77	7143	553.77	8376.18	7682.5	693.68	9749.49	9748.5	0.99	19213.3	18710	503.33	18401.5	17079	1322.49	7053.3	7057.5	-4.201	18998.7	17408.5	1590.19	7607.21	7460.5	146.71	7703.69	6963.5	740.19
9	7716.86	7143	573.86	8377.41	7682.5	694.91	9759.66	9748.5	11.16	19223.1	18710	513.13	18370.4	17079	1291.38	7059.54	7057.5	2.038	18998.8	17408.5	1590.27	7629.76	7460.5	169.26	7769.68	6963.5	806.18
10	7741.75	7143	598.75	8372.75	7682.5	690.25	9767.69	9748.5	19.19	19235.3	18710	525.34	18338.2	17079	1259.22	7068.15	7057.5	10.65	18994.7	17408.5	1586.18	7652.6	7460.5	192.1	7836.9	6963.5	873.4
11	7769.71	7143	626.71	8376.06	7682.5	693.56	9768.05	9748.5	19.55	19242.9	18710	532.94	18315.3	17079	1236.29	7076.77	7057.5	19.273	18977.5	17408.5	1568.99	7658.36	7460.5	197.86	7908.58	6963.5	945.08
12	7792.28	7143	649.28	8375.73	7682.5	693.23	9767.26	9748.5	18.76	19261.5	18710	551.55	18289.1	17079	1210.09	7082.59	7057.5	25.088	18959.3	17408.5	1550.83	7659.55	7460.5	199.05	7989.31	6963.5	1025.81
13	7817.57	7143	674.57	8361.79	7682.5	679.29	9775.49	9748.5	26.99	19291.2	18710	581.16	18267.4	17079	1188.4	7089.33	7057.5	31.827	18942	17408.5	1533.53	7663.7	7460.5	203.2	8053.48	6963.5	1089.98
14	7836.9	7143	693.9	8333.37	7682.5	650.87	9790.63	9748.5	42.13	19309.7	18710	599.74	18236.3	17079	1157.35	7097.64	7057.5	40.135	18904.7	17408.5	1496.16	7660.31	7460.5	199.81	8111.71	6963.5	1148.21
15	7849.11	7143	706.11	8293.76	7682.5	611.26	9818.38	9748.5	69.88	19322.3	18710	612.28	18200.3	17079	1121.31	7109.95	7057.5	52.449	18842.8	17408.5	1434.34	7653.92	7460.5	193.42	8170.81	6963.5	1207.31
16	7849.41	7143	706.41	8241.18	7682.5	558.68	9846.63	9748.5	98.13	19341.4	18710	631.38	18134.5	17079	1055.54	7124.48	7057.5	66.983	18767.4	17408.5	1358.89	7634.99	7460.5	174.49	8228.52	6963.5	1265.02
17	7838.74	7143	695.74	8186.57	7682.5	504.07	9868.33	9748.5	119.83	19354.8	18710	644.85	18035.2	17079	956.23	7137.31	7057.5	79.808	18684.8	17408.5	1276.31	7614.99	7460.5	154.49	8264.05	6963.5	1300.55
18	7815.77	7143	672.77	8126.08	7682.5	443.58	9870.76	9748.5	122.26	19353.7	18710	643.72	17954.3	17079	875.26	7150.14	7057.5	92.64	18606.5	17408.5	1198.03	7580.82	7460.5	120.32	8296.69	6963.5	1333.19
19	7784.72	7143	641.72	8043.29	7682.5	360.79	9861.16	9748.5	112.66	19351.4	18710	641.41	17870.5	17079	791.5	7163.18	7057.5	105.679	18518.8	17408.5	1110.28	7530.04	7460.5	69.54	8324.93	6963.5	1361.43
20	7734.74	7143	591.74	7950.55	7682.5	268.05	9851.26	9748.5	102.76	19331	18710	621.02	17782.2	17079	703.15	7174.64	7057.5	117.142	18419.5	17408.5	1010.98	7474.73	7460.5	14.23	8321.6	6963.5	1358.1
21	7669.04	7143	526.04	7843.7	7682.5	161.2	9838.3	9748.5	89.8	19297.4	18710	587.43	17700.2	17079	621.23	7188.64	7057.5	131.139	18311.5	17408.5	903	7383.58	7460.5	-76.92	8285.89	6963.5	1322.39
22	7576.75	7143	433.75	7720.56	7682.5	38.06	9821.4	9748.5	72.9	19271.5	18710	561.52	17624.5	17079	545.52	7202.42	7057.5	144.918	18187.9	17408.5	779.44	7255.64	7460.5	-204.86	8232	6963.5	1268.5
23	7453.37	7143	310.37	7602.15	7682.5	-80.35	9789.14	9748.5	40.64	19229.8	18710	519.78	17543.8	17079	464.8	7209.15	7057.5	151.646	18038.4	17408.5	629.9	7110.84	7460.5	-349.66	8145.82	6963.5	1182.32
24	7323.21	7143	180.21	7481.17	7682.5	-201.33	9753.98	9748.5	5.48	19179.2	18710	469.17	17420.8	17079	341.78	7214.16	7057.5	156.658	17880.8	17408.5	472.29	6963.65	7460.5	-496.85	7996.55	6963.5	1033.05
25	7181.43	7143	38.43	7345.02	7682.5	-337.48	9710.19	9748.5	-38.31	19117.5	18710	407.51	17271	17079	191.96	7213.66	7057.5	156.163	17711.6	17408.5	303.13	6803.25	7460.5	-657.25	7797.22	6963.5	833.72
26	7010.93	7143	-132.07	7197.46	7682.5	-485.04	9657.64	9748.5	-90.86	19058.5	18710	348.52	17119.8	17079	40.75	7202.76	7057.5	145.264	17530.8	17408.5	122.29	6633.44	7460.5	-827.06	7553.44	6963.5	589.94
27	6829.01	7143	-313.99	7043.97	7682.5	-638.53	9596.02	9748.5	-152.48	18993.7	18710	283.73	16961.7	17079	-117.31	7184.1	7057.5	126.595	17356.4	17408.5	-52.06	6481.91	7460.5	-978.59	7281.66	6963.5	318.16
28	6645.96	7143	-497.04	6904.49	7682.5	-778.01	9524.48	9748.5	-224.02	18906.5	18710	196.49	16793.8	17079	-285.25	7157.62	7057.5	100.125	17185.6	17408.5	-222.86	6342.26	7460.5	-1118.24	6976.57	6963.5	13.07
29	6465.27	7143	-677.73	6763.01	7682.5	-919.49	9439.51	9748.5	-308.99	18800.4	18710	90.42	16632.6	17079	-446.43	7116.5	7057.5	59.003	17020.1	17408.5	-388.41	6217.06	7460.5	-1243.44	6640.65	6963.5	-322.85
30	6290.17	7143	-852.83	6619.08	7682.5	-1063.42	9347.96	9748.5	-400.54	18662.2	18710	-47.76	16454.8	17079	-624.18	7056.09	7057.5	-1.412	16849.4	17408.5	-559.12	6093.49	7460.5	-1367.01	6304.02	6963.5	-659.48
31	6114.11	7143	-1028.89	6492.56	7682.5	-1189.94	9263.92	9748.5	-484.58	18496	18710	-214	16270.1	17079	-808.85	6982.17	7057.5	-75.328	16676.9	17408.5	-731.59	5983.58	7460.5	-1476.92	5984.17	6963.5	-979.33
32	5945.31	7143	-1197.69	6370.9	7682.5	-1311.6	9184.36	9748.5	-564.14	18334	18710	-376	16104.1	17079	-974.91	6901.9	7057.5	-155.601	16520.2	17408.5	-888.35	5888	7460.5	-1572.5	5668.63	6963.5	-1294.87
33	5788.47	7143	-1354.53	6253.16	7682.5	-1429.34	9102.1	9748.5	-646.4	18164.2	18710	-545.84	15977.1	17079	-1101.94	6817.2	7057.5	-240.303	16392.8	17408.5	-1015.7	5782.48	7460.5	-1678.02	5358.51	6963.5	-1604.99
34	5646.48	7143	-1496.52	6146.26	7682.5	-1536.24	9020	9748.5	-728.5	17992.6	18710	-717.44	15875.2	17079	-1203.8	6726.94	7057.5	-330.56	16286.7	17408.5	-1121.78	5674.24	7460.5	-1786.26	5073.46	6963.5	-1890.04
35	5532	7143	-1611	6050.7	7682.5	-1631.8	8946.67	9748.5	-801.83	17821	18710	-888.96	15771.1	17079	-1307.92	6633.02	7057.5	-424.482	16191.4	17408.5	-1217.1	5586.56	7460.5	-1873.94	4844.83	6963.5	-2118.67
36	5445.56	7143	-1697.44	5965.26	7682.5	-1717.24	8880.83	9748.5	-867.67	17648.5	18710	-1061.52	15667.7	17079	-1411.33	6542.44	7057.5	-515.065	16120	17408.5	-1288.53	5511.9	7460.5	-1948.6	4656.89	6963.5	-2306.61
37	5404.66	7143	-1738.34	5886.49	7682.5	-1796.01	8823.89	9748.5	-924.61	17488.2	18710	-1221.84	15591.7	17079	-1487.26	6464.71	7057.5	-592.794	16066.7	17408.5	-1341.84	5442.02	7460.5	-2018.48	4524.42	6963.5	-2439.08
38	5403.66	7143	-1739.34	5826.85	7682.5	-1855.65	8770.6	9748.5	-977.9	17355.8	18710	-1354.2	15560.4	17079	-1518.58	6404.99	7057.5	-652.51	16034.5	17408.5	-1373.96	5374.05	7460.5	-2086.45	4485.5	6963.5	-2478
39	5432.39	7143	-1710.61	5796.69	7682.5	-1885.81	8723.67	9748.5	-1024.83	17264.7	18710	-1445.34	15560	17079	-1519.03	6365.68	7057.5	-691.823	16031.9	17408.5	-1376.63	5328.65	7460.5	-2131.85	4549.34	6963.5	-2414.16
40	5480.58	7143	-1662.42	5795.11	7682.5	-1887.39	8698.51	9748.5	-1049.99	17204.5	18710	-1505.53	15598.5	17079	-1480.5	6345.41	7057.5	-712.094	16065.3	17408.5	-1343.23	5299.61	7460.5	-2160.89	4693.65	6963.5	-2269.85
41	5556.35	7143	-1586.65	5828.84	7682.5	-1853.66	8703.19	9748.5	-1045.31	17173.2	18710	-1536.8	15637.9	17079	-1441.07	6339.11	7057.5	-718.385	16122.9	17408.5	-1285.58	5285.14	7460.5	-2175.36	4928.94	6963.5	-2034.56
42	5662.75	7143	-1480.25	5903.67	7682.5	-1778.83	8730.46	9748.5	-1018.04	17163	18710	-1547.03	15684.7	17079	-1394.33	6348.07	7057.5	-709.434	16209	17408.5	-1199.54	5291.24	7460.5	-2169.26	5229.85	6963.5	-1733.65
43	5794.7	7143	-1348.3	6017.7	7682.5	-1664.8	8769.61	9748.5	-978.89	17181.7	18710	-1528.31	15754.4	17079	-1324.63	6371.19	7057.5	-686.305	16311.5	17408.5	-1097.01	5306.11	7460.5	-2154.39	5555.44	6963.5	-1408.06
44	5938.48	7143	-1204.52	6156.56	7682.5	-1525.94	8822.62	9748.5	-925.88	17245.6	18710	-1464.42	15853.8	17079	-1225.24	6401.27	7057.5	-656.231	16421.4	17408.5	-987.07	5349.42	7460.5	-2111.08	5871.44	6963.5	-1092.06
45	6082.79	7143	-1060.21	6301.69	7682.5	-1380.81	8884.77	9748.5	-863.73	17365.8	18710	-1344.18	16003.9	17079	-1075.09	6446.27	7057.5	-611.235	16534.1	17408.5	-874.44	5439.49	7460.5	-2021.01	6165.06	6963.5	-798.44
46	6228.52	7143	-914.48	6445.88	7682.5	-1236.62	8946.04	9748.5	-802.46	17515.5	18710	-1194.52	16193	17079	-886.04	6503.49	7057.5	-554.012	16651	17408.5	-757.45	5560.15	7460.5	-1900.35	6427.14	6963.5	-536.36
47	6374.38	7143	-768.62	6591.05	7682.5	-1091.45	9011.48	9748.5	-737.02	17680.6	18710	-1029.43	16385.1	17079	-693.94	6564.87	7057.5	-492.627	16774.3	17408.5	-634.2	5701.88	7460.5	-1758.62	6672.77	6963.5	-290.73
48	6517.43	7143	-625.57	6734.24	7682.5	-948.26	9083.85	9748.5	-664.65	17869	18710	-840.95	16581.3	17079	-497.66	6631.71	7057.5	-425.786	16906.9	17408.5	-501.59	5848.26	7460.5	-1612.24	6899.46	6963.5	-64.04
49	6657.07	7143	-485.93	6881.4	7682.5	-801.1	9165.91	9748.5	-582.59	18067.7	18710	-642.33	16780.6	17079	-298.39	6695.16	7057.5	-362.337	17029	17408.5	-379.49	5986.71	7460.5	-1473.79	7075.86	6963.5	112.36
50	6783.97	7143	-359.03	7024.48	7682.5	-658.02	9253.69	9748.5	-494.81	18274.8	18710	-435.18	16948.6	17079	-130.4	6758.99	7057.5	-298.507	17154.8	17408.5	-253.7	6127.07	7460.5	-1333.43	7199.59	6963.5	236.09
51	6892.55	7143	-250.45	7152.27	7682.5	-530.23	9338.48	9748.5	-410.02	18498	18710	-211.99	17055.9	17079	-23.12	6828.84	7057.5	-228.66	17282	17408.5	-126.52	6294	7460.5	-1166.5	7305.22	6963.5	341.72
52	6982.72	7143	-160.28	7271.51	7682.5	-410.99	9414.98	9748.5	-333.52	18729.3	18710	19.26	17109.7	17079	30.71	6894.55	7057.5	-162.951	17386.7	17408.5	-21.81	6471.64	7460.5	-988.86	7392.14	6963.5	428.64
53	7054.35	7143	-88.65	7387.54	7682.5	-294.96	9491.04	9748.5	-257.46	18942.3	18710	232.3	17139.4	17079	60.39	6955.17	7057.5	-102.326	17472.5	17408.5	63.98	6633.93	7460.5	-826.57	7435.47	6963.5	471.97
54	7112.18	7143	-30.82	7494.63	7682.5	-187.87	9562.82	9748.5	-185.68	19143.1	18710	433.08	17162.1	17079	83.07	7022.5	7057.5	-34.996	17543	17408.5	134.54	6783.13	7460.5	-677.37	7460.23	6963.5	496.73
55	7153.64	7143	10.64	7581.52	7682.5	-100.98	9633.46	9748.5	-115.04	19333.4	18710	623.42	17189	17079	109.96	7092.22	7057.5	34.717	17608.3	17408.5	199.85	6924.17	7460.5	-536.33	7491.56	6963.5	528.06
56	7184.37	7143	41.37	7651.55	7682.5	-30.95	9705.21	9748.5	-43.29	19520.8	18710	810.8	17189.9	17079	110.9	7153.61	7057.5	96.106	17662.8	17408.5	254.35	7043.63	7460.5	-416.87	7518.69	6963.5	555.19
57	7199.25	7143	56.25	7706.3	7682.5	23.8	9774.59	9748.5	26.09	19701	18710	991	17205.2	17079	126.23	7202.47	7057.5	144.971	17691.6	17408.5	283.14	7151.19	7460.5	-309.31	7526.33	6963.5	562.83
58	7215.06	7143	72.06	7737.52	7682.5	55.02	9842.99	9748.5	94.49	19872.6	18710	1162.59	17219.3	17079	140.31	7243.77	7057.5	186.271	17710.5	17408.5	302.05	7265.96	7460.5	-194.54	7505.13	6963.5	541.63
59	7229.31	7143	86.31	7756.63	7682.5	74.13	9901.62	9748.5	153.12	20030.9	18710	1320.9	17238.8	17079	159.8	7277.72	7057.5	220.222	17730.7	17408.5	322.16	7384.43	7460.5	-76.07	7473.44	6963.5	509.94
60	7236.83	7143	93.83	7773.21	7682.5	90.71	9949.27	9748.5	200.77	20165.2	18710	1455.18	17267.3	17079	188.3	7302.81	7057.5	245.312	17747.5	17408.5	339.01	7484.14	7460.5	23.64	7453.22	6963.5	489.72
61	7237.22	7143	94.22	7778.31	7682.5	95.81	9990.45	9748.5	241.95	20275.3	18710	1565.29	17286.6	17079	207.62	7321.76	7057.5	264.258	17751.1	17408.5	342.64	7576.86	7460.5	116.36	7438.07	6963.5	474.57
62	7236.9	7143	93.9	7773.65	7682.5	91.15	10016	9748.5	267.52	20359.3	18710	1649.35	17290.5	17079	211.45	7333.39	7057.5	275.891	17761.8	17408.5	353.34	7655.65	7460.5	195.15	7420.37	6963.5	456.87
63	7238.34	7143	95.34	7788.96	7682.5	106.46	10033.7	9748.5	285.22	20435.6	18710	1725.62	17299.6	17079	220.59	7338.52	7057.5	281.017	17786.2	17408.5	377.65	7713.64	7460.5	253.14	7395.11	6963.5	431.61
64	7232.63	7143	89.63	7798.74	7682.5	116.24	10050.7	9748.5	302.22	20500.9	18710	1790.86	17288.8	17079	209.83	7336.05	7057.5	278.545	17782.5	17408.5	374.02	7758.51	7460.5	298.01	7359.15	6963.5	395.65
65	7232.32	7143	89.32	7791.75	7682.5	109.25	10061.6	9748.5	313.09	20535.5	18710	1825.47	17263	17079	184.03	7330.51	7057.5	273.012	17769.7	17408.5	361.17	7800.65	7460.5	340.15	7324.65	6963.5	361.15
66	7230.57	7143	87.57	7777.77	7682.5	95.27	10072	9748.5	323.55	20567	18710	1857.03	17248	17079	169.04	7322.33	7057.5	264.832	17779.7	17408.5	371.23	7825.48	7460.5	364.98	7290.12	6963.5	326.62
67	7216.05	7143	73.05	7756.46	7682.5	73.96	10082.5	9748.5	333.97	20608.7	18710	1898.74	17237.1	17079	158.12	7314.02	7057.5	256.519	17799.6	17408.5	391.14	7840.63	7460.5	380.13	7263.71	6963.5	300.21
68	7209.19	7143	66.19	7722.21	7682.5	39.71	10084.2	9748.5	335.66	20625.5	18710	1915.45	17225	17079	145.99	7313.69	7057.5	256.188	17808.9	17408.5	400.42	7852.98	7460.5	392.48	7240.66	6963.5	277.16
69	7215.39	7143	72.39	7695.07	7682.5	12.57	10081.8	9748.5	333.32	20616.6	18710	1906.59	17206.4	17079	127.36	7314.74	7057.5	257.239	17819.5	17408.5	410.98	7860.64	7460.5	400.14	7199.54	6963.5	236.04
70	7218.68	7143	75.68	7675.6	7682.5	-6.9	10082.1	9748.5	333.58	20606.7	18710	1896.71	17201.9	17079	122.88	7308.71	7057.5	251.211	17842.1	17408.5	433.56	7867.52	7460.5	407.02	7163.92	6963.5	200.42
71	7210.19	7143	67.19	7650.31	7682.5	-32.19	10080.9	9748.5	332.35	20591.4	18710	1881.42	17196.6	17079	117.64	7301.3	7057.5	243.796	17859.8	17408.5	451.32	7869.41	7460.5	408.91	7133.37	6963.5	169.87
72	7205.74	7143	62.74	7638.25	7682.5	-44.25	10079.5	9748.5	331	20558	18710	1847.95	17210.2	17079	131.25	7296.36	7057.5	238.861	17854.6	17408.5	446.1	7867.03	7460.5	406.53	7100.13	6963.5	136.63
73	7199.91	7143	56.91	7634.92	7682.5	-47.58	10069.3	9748.5	320.8	20521.3	18710	1811.27	17211.5	17079	132.46	7294.28	7057.5	236.778	17839.1	17408.5	430.58	7868.73	7460.5	408.23	7073.75	6963.5	110.25
74	7188.2	7143	45.2	7610.25	7682.5	-72.25	10058	9748.5	309.49	20477.7	18710	1767.73	17208.6	17079	129.57	7288.7	7057.5	231.203	17818.2	17408.5	409.65	7868.67	7460.5	408.17	7043.85	6963.5	80.35
75	7183.5	7143	40.5	7586.57	7682.5	-95.93	10049.1	9748.5	300.61	20429.3	18710	1719.28	17214.1	17079	135.09	7280.43	7057.5	222.926	17813.1	17408.5	404.62	7855.83	7460.5	395.33	7031.94	6963.5	68.44
76	7176.23	7143	33.23	7578.15	7682.5	-104.35	10043.3	9748.5	294.77	20383.7	18710	1673.71	17225	17079	146.05	7274.49	7057.5	216.992	17810.6	17408.5	402.08	7834.13	7460.5	373.63	7031.21	6963.5	67.71
77	7161.88	7143	18.88	7565.54	7682.5	-116.96	10037.2	9748.5	288.66	20351.5	18710	1641.45	17224	17079	145.02	7272.62	7057.5	215.118	17788.5	17408.5	380.05	7815.65	7460.5	355.15	7034.46	6963.5	70.96
78	7147.84	7143	4.84	7556.81	7682.5	-125.69	10029.1	9748.5	280.57	20327	18710	1616.98	17214	17079	135.04	7265.67	7057.5	208.172	17779.5	17408.5	370.96	7800.35	7460.5	339.85	7037.09	6963.5	73.59
79	7150.4	7143	7.4	7561.32	7682.5	-121.18	10019	9748.5	270.53	20292.2	18710	1582.25	17219.8	17079	140.81	7252.9	7057.5	195.396	17791.3	17408.5	382.83	7795.78	7460.5	335.28	7027.41	6963.5	63.91
THICKNESS			29			34			32			22			25			25			26			39			20

## Sheet: Sco_CslA
*all depicted values are pixel values (arbitrary units), highlighted are the number of pixels lower than the background signal, hence the cell wall thickness
	Scoelicolor cslA sample #1 (CnonHF_A)			Scoelicolor cslA sample #2 (CnonHF_H)			Scoelicolor cslA sample #3 (CnonHF_J)			Scoelicolor cslA sample #4 (CnonHF_K)			Scoelicolor cslA sample #5 (CnonHF_M)			Scoelicolor cslA sample #6 (CnonHF_O)			Scoelicolor cslA sample #7 (CnonHF_P)			Scoelicolor cslA sample #8 (CnonHF_Q)
Pixel	pixel values	background	corrected values	pixel values	background	corrected values	pixel values	background	corrected values	pixel values	background	corrected values	pixel values	background	corrected values	pixel values	background	corrected values	pixel values	background	corrected values	pixel values	background	corrected values
0	7628.32	7632.5	-4.18	14147	12655.5	1491.52	11733.7	10836.5	897.2	6502.45	6443.5	58.95	12735.9	12761.5	-25.56	8689.9	7971	718.9	7608.5	7677.5	-69	7815.25	7798	17.25
1	7658.81	7632.5	26.31	14172.6	12655.5	1517.13	11753.3	10836.5	916.77	6526.63	6443.5	83.13	12748	12761.5	-13.51	8696.7	7971	725.7	7620.99	7677.5	-56.51	7820.87	7798	22.87
2	7713.31	7632.5	80.81	14184.2	12655.5	1528.67	11766.3	10836.5	929.78	6531.06	6443.5	87.56	12770.4	12761.5	8.88	8712.78	7971	741.78	7640.21	7677.5	-37.29	7829.5	7798	31.5
3	7758.36	7632.5	125.86	14183.8	12655.5	1528.3	11773	10836.5	936.48	6527.13	6443.5	83.63	12815.3	12761.5	53.82	8713.25	7971	742.25	7662.74	7677.5	-14.76	7843.73	7798	45.73
4	7789.54	7632.5	157.04	14174.5	12655.5	1519.03	11779.7	10836.5	943.17	6529.82	6443.5	86.32	12857.2	12761.5	95.72	8702.2	7971	731.2	7667.88	7677.5	-9.62	7852.34	7798	54.34
5	7826.93	7632.5	194.43	14165.7	12655.5	1510.16	11784.2	10836.5	947.73	6535.91	6443.5	92.41	12892.4	12761.5	130.89	8704.12	7971	733.12	7663.26	7677.5	-14.24	7856.72	7798	58.72
6	7847.45	7632.5	214.95	14151.6	12655.5	1496.09	11786.9	10836.5	950.4	6552.54	6443.5	109.04	12938.7	12761.5	177.24	8702.3	7971	731.3	7665.12	7677.5	-12.38	7849.63	7798	51.63
7	7863.77	7632.5	231.27	14130.8	12655.5	1475.26	11785.8	10836.5	949.26	6562.33	6443.5	118.83	12994.3	12761.5	232.78	8689.59	7971	718.59	7676.11	7677.5	-1.39	7826.78	7798	28.78
8	7883.12	7632.5	250.62	14106.4	12655.5	1450.88	11783.7	10836.5	947.21	6564.31	6443.5	120.81	13036.8	12761.5	275.32	8665.87	7971	694.87	7683.14	7677.5	5.64	7804.97	7798	6.97
9	7874.03	7632.5	241.53	14090.5	12655.5	1435	11784.3	10836.5	947.77	6560.6	6443.5	117.1	13066.1	12761.5	304.6	8641.06	7971	670.06	7694.59	7677.5	17.09	7809.25	7798	11.25
10	7845.7	7632.5	213.2	14096.5	12655.5	1440.95	11780.1	10836.5	943.63	6560.47	6443.5	116.97	13092	12761.5	330.45	8621.42	7971	650.42	7711.65	7677.5	34.15	7812.5	7798	14.5
11	7829.2	7632.5	196.7	14084.4	12655.5	1428.89	11751.4	10836.5	914.93	6564.35	6443.5	120.85	13102.3	12761.5	340.8	8588.07	7971	617.07	7717.21	7677.5	39.71	7796.76	7798	-1.24
12	7820.18	7632.5	187.68	14042.7	12655.5	1387.18	11712.1	10836.5	875.65	6564.32	6443.5	120.82	13108.8	12761.5	347.33	8547.17	7971	576.17	7715.31	7677.5	37.81	7758.73	7798	-39.27
13	7799.81	7632.5	167.31	13983.9	12655.5	1328.39	11676.1	10836.5	839.59	6574.88	6443.5	131.38	13117	12761.5	355.48	8497.83	7971	526.83	7718.61	7677.5	41.11	7721.17	7798	-76.83
14	7777.93	7632.5	145.43	13920.9	12655.5	1265.36	11633.1	10836.5	796.6	6575.71	6443.5	132.21	13101.7	12761.5	340.24	8454.01	7971	483.01	7712.08	7677.5	34.58	7686.84	7798	-111.16
15	7739.43	7632.5	106.93	13858.5	12655.5	1203.03	11592.9	10836.5	756.39	6562.24	6443.5	118.74	13086.1	12761.5	324.63	8406.87	7971	435.87	7703.74	7677.5	26.24	7652.37	7798	-145.63
16	7698.94	7632.5	66.44	13777.6	12655.5	1122.07	11536.3	10836.5	699.82	6544.2	6443.5	100.7	13063.7	12761.5	302.23	8341.74	7971	370.74	7688.07	7677.5	10.57	7618.79	7798	-179.21
17	7644.33	7632.5	11.83	13679.1	12655.5	1023.57	11463.7	10836.5	627.17	6533.51	6443.5	90.01	13010.9	12761.5	249.38	8280.75	7971	309.75	7657.12	7677.5	-20.38	7569.71	7798	-228.29
18	7599.03	7632.5	-33.47	13576.2	12655.5	920.7	11365.5	10836.5	529.05	6510.21	6443.5	66.71	12931.6	12761.5	170.14	8220.05	7971	249.05	7608.44	7677.5	-69.06	7512.29	7798	-285.71
19	7561.27	7632.5	-71.23	13486.1	12655.5	830.57	11255.7	10836.5	419.19	6474.88	6443.5	31.38	12855.9	12761.5	94.38	8135.58	7971	164.58	7557.77	7677.5	-119.73	7458.57	7798	-339.43
20	7526.2	7632.5	-106.3	13366.3	12655.5	710.79	11147.2	10836.5	310.67	6439.33	6443.5	-4.17	12768.1	12761.5	6.56	8040.76	7971	69.76	7531.95	7677.5	-145.55	7402.82	7798	-395.18
21	7494.19	7632.5	-138.31	13237.2	12655.5	581.71	11023.1	10836.5	186.64	6400.72	6443.5	-42.78	12673.9	12761.5	-87.64	7941.96	7971	-29.04	7522.39	7677.5	-155.11	7317.21	7798	-480.79
22	7429.19	7632.5	-203.31	13100.1	12655.5	444.6	10878.5	10836.5	42.03	6346.77	6443.5	-96.73	12552.9	12761.5	-208.6	7829.44	7971	-141.56	7498.93	7677.5	-178.57	7207.81	7798	-590.19
23	7352.59	7632.5	-279.91	12950.9	12655.5	295.43	10727.1	10836.5	-109.39	6285.28	6443.5	-158.22	12414.6	12761.5	-346.93	7698.14	7971	-272.86	7459.27	7677.5	-218.23	7128.56	7798	-669.44
24	7263.46	7632.5	-369.04	12801.9	12655.5	146.35	10562.7	10836.5	-273.84	6226.29	6443.5	-217.21	12273.5	12761.5	-488.02	7570.92	7971	-400.08	7389.87	7677.5	-287.63	7061.82	7798	-736.18
25	7143.73	7632.5	-488.77	12640.6	12655.5	-14.9	10396.1	10836.5	-440.44	6180.36	6443.5	-263.14	12112.2	12761.5	-649.33	7451.59	7971	-519.41	7318.75	7677.5	-358.75	6970.45	7798	-827.55
26	7012.52	7632.5	-619.98	12471.4	12655.5	-184.12	10213.5	10836.5	-622.96	6131.37	6443.5	-312.13	11936	12761.5	-825.52	7328.95	7971	-642.05	7243.76	7677.5	-433.74	6863.27	7798	-934.73
27	6899.34	7632.5	-733.16	12292.8	12655.5	-362.73	10002	10836.5	-834.45	6069.04	6443.5	-374.46	11741	12761.5	-1020.49	7196.07	7971	-774.93	7159.7	7677.5	-517.8	6748.48	7798	-1049.52
28	6806.24	7632.5	-826.26	12104.6	12655.5	-550.86	9776.14	10836.5	-1060.36	5998.52	6443.5	-444.98	11550.1	12761.5	-1211.42	7039.94	7971	-931.06	7087.03	7677.5	-590.47	6642.25	7798	-1155.75
29	6700.15	7632.5	-932.35	11922.3	12655.5	-733.19	9550.13	10836.5	-1286.37	5913.7	6443.5	-529.8	11372.9	12761.5	-1388.61	6873.73	7971	-1097.27	7003.04	7677.5	-674.46	6524.62	7798	-1273.38
30	6598.87	7632.5	-1033.63	11740.8	12655.5	-914.71	9334.86	10836.5	-1501.64	5816.52	6443.5	-626.98	11177.7	12761.5	-1583.83	6709.91	7971	-1261.09	6901.2	7677.5	-776.3	6398.48	7798	-1399.52
31	6494.45	7632.5	-1138.05	11565.7	12655.5	-1089.78	9125.78	10836.5	-1710.72	5711.67	6443.5	-731.83	10962.8	12761.5	-1798.67	6545.24	7971	-1425.76	6790.54	7677.5	-886.96	6270.98	7798	-1527.02
32	6367.33	7632.5	-1265.17	11391.5	12655.5	-1264	8914.02	10836.5	-1922.48	5616.01	6443.5	-827.49	10742.1	12761.5	-2019.41	6377.31	7971	-1593.69	6683.19	7677.5	-994.31	6132.98	7798	-1665.02
33	6245.82	7632.5	-1386.68	11214.1	12655.5	-1441.42	8722.18	10836.5	-2114.32	5514.03	6443.5	-929.47	10519.5	12761.5	-2242.02	6197.42	7971	-1773.58	6568.53	7677.5	-1108.97	5980.35	7798	-1817.65
34	6120.16	7632.5	-1512.34	11046.9	12655.5	-1608.65	8550.34	10836.5	-2286.16	5409.13	6443.5	-1034.37	10310.5	12761.5	-2450.96	6026.79	7971	-1944.21	6451.89	7677.5	-1225.61	5813.33	7798	-1984.67
35	6002.5	7632.5	-1630	10905.1	12655.5	-1750.41	8406.34	10836.5	-2430.16	5278.67	6443.5	-1164.83	10118.2	12761.5	-2643.33	5899.06	7971	-2071.94	6322.82	7677.5	-1354.68	5663.96	7798	-2134.04
36	5898.46	7632.5	-1734.04	10813.9	12655.5	-1841.58	8298.49	10836.5	-2538.01	5136.64	6443.5	-1306.86	9947.83	12761.5	-2813.67	5798.85	7971	-2172.15	6197.79	7677.5	-1479.71	5530.98	7798	-2267.02
37	5810.61	7632.5	-1821.89	10748.1	12655.5	-1907.44	8238.29	10836.5	-2598.21	4993.68	6443.5	-1449.82	9787.96	12761.5	-2973.54	5687.13	7971	-2283.87	6082.51	7677.5	-1594.99	5407.26	7798	-2390.74
38	5731.3	7632.5	-1901.2	10722	12655.5	-1933.51	8221.04	10836.5	-2615.46	4872.69	6443.5	-1570.81	9645.65	12761.5	-3115.85	5581.9	7971	-2389.1	5975.99	7677.5	-1701.51	5321.8	7798	-2476.2
39	5657.18	7632.5	-1975.32	10718.7	12655.5	-1936.78	8252.61	10836.5	-2583.89	4782.6	6443.5	-1660.9	9535.04	12761.5	-3226.46	5503.05	7971	-2467.95	5875.52	7677.5	-1801.98	5269.92	7798	-2528.08
40	5610.77	7632.5	-2021.73	10731.4	12655.5	-1924.13	8316.7	10836.5	-2519.8	4739.58	6443.5	-1703.92	9473.48	12761.5	-3288.02	5444.04	7971	-2526.96	5794.8	7677.5	-1882.7	5246.9	7798	-2551.1
41	5615.89	7632.5	-2016.61	10760.8	12655.5	-1894.73	8402.37	10836.5	-2434.13	4744.71	6443.5	-1698.79	9478.89	12761.5	-3282.61	5414.51	7971	-2556.49	5754.74	7677.5	-1922.76	5265.31	7798	-2532.69
42	5659.35	7632.5	-1973.15	10813.2	12655.5	-1842.28	8507.2	10836.5	-2329.3	4788.66	6443.5	-1654.84	9534.72	12761.5	-3226.78	5427.59	7971	-2543.41	5766.59	7677.5	-1910.91	5318.74	7798	-2479.26
43	5719.82	7632.5	-1912.68	10882.1	12655.5	-1773.41	8639.77	10836.5	-2196.73	4862.58	6443.5	-1580.92	9645.14	12761.5	-3116.36	5463.64	7971	-2507.36	5819.59	7677.5	-1857.91	5390.28	7798	-2407.72
44	5807.61	7632.5	-1824.89	10961	12655.5	-1694.53	8777.5	10836.5	-2059	4971.19	6443.5	-1472.31	9808.08	12761.5	-2953.42	5523.85	7971	-2447.15	5905.24	7677.5	-1772.26	5485.76	7798	-2312.24
45	5937.03	7632.5	-1695.47	11049.1	12655.5	-1606.43	8893.8	10836.5	-1942.7	5095.19	6443.5	-1348.31	10003.5	12761.5	-2758.03	5612.17	7971	-2358.83	6018.96	7677.5	-1658.54	5607.51	7798	-2190.49
46	6096.7	7632.5	-1535.8	11170.1	12655.5	-1485.36	8998.91	10836.5	-1837.59	5231.56	6443.5	-1211.94	10212.3	12761.5	-2549.21	5726.67	7971	-2244.33	6170.4	7677.5	-1507.1	5748.28	7798	-2049.72
47	6277.15	7632.5	-1355.35	11302.5	12655.5	-1353.02	9105.37	10836.5	-1731.13	5381.32	6443.5	-1062.18	10468.8	12761.5	-2292.66	5876.22	7971	-2094.78	6340.26	7677.5	-1337.24	5905.7	7798	-1892.3
48	6478.82	7632.5	-1153.68	11423.4	12655.5	-1232.06	9224.94	10836.5	-1611.56	5538.78	6443.5	-904.72	10749.9	12761.5	-2011.59	6055.43	7971	-1915.57	6512.59	7677.5	-1164.91	6056.21	7798	-1741.79
49	6668.68	7632.5	-963.82	11539.9	12655.5	-1115.6	9338.35	10836.5	-1498.15	5684.68	6443.5	-758.82	11024.8	12761.5	-1736.66	6241.36	7971	-1729.64	6688.95	7677.5	-988.55	6209.35	7798	-1588.65
50	6852.26	7632.5	-780.24	11666.4	12655.5	-989.13	9440.62	10836.5	-1395.88	5823.1	6443.5	-620.4	11284.6	12761.5	-1476.9	6426.28	7971	-1544.72	6862.7	7677.5	-814.8	6358.83	7798	-1439.17
51	7041.78	7632.5	-590.72	11787.7	12655.5	-867.81	9549.18	10836.5	-1287.32	5957.91	6443.5	-485.59	11548.4	12761.5	-1213.06	6625.79	7971	-1345.21	7031.7	7677.5	-645.8	6509.03	7798	-1288.97
52	7222.75	7632.5	-409.75	11885	12655.5	-770.47	9656.95	10836.5	-1179.55	6089.81	6443.5	-353.69	11836.9	12761.5	-924.65	6799.04	7971	-1171.96	7187.22	7677.5	-490.28	6655.52	7798	-1142.48
53	7370.99	7632.5	-261.51	11982.3	12655.5	-673.17	9762.49	10836.5	-1074.01	6202.08	6443.5	-241.42	12129.9	12761.5	-631.63	6950.46	7971	-1020.54	7324.92	7677.5	-352.58	6804.66	7798	-993.34
54	7480.77	7632.5	-151.73	12084.5	12655.5	-571.05	9870.08	10836.5	-966.42	6306.97	6443.5	-136.53	12393.6	12761.5	-367.94	7099.98	7971	-871.02	7455.63	7677.5	-221.87	6960.95	7798	-837.05
55	7584.11	7632.5	-48.39	12180.4	12655.5	-475.11	9979.97	10836.5	-856.53	6404.05	6443.5	-39.45	12612.5	12761.5	-149.03	7262.18	7971	-708.82	7570.16	7677.5	-107.34	7105.99	7798	-692.01
56	7682.03	7632.5	49.53	12265.3	12655.5	-390.24	10080.5	10836.5	-755.96	6480.19	6443.5	36.69	12822.7	12761.5	61.22	7408.68	7971	-562.32	7668.61	7677.5	-8.89	7254.31	7798	-543.69
57	7766.81	7632.5	134.31	12359.6	12655.5	-295.92	10160.3	10836.5	-676.21	6540.17	6443.5	96.67	13008.3	12761.5	246.83	7525.92	7971	-445.08	7766.89	7677.5	89.39	7396.19	7798	-401.81
58	7834.69	7632.5	202.19	12480.5	12655.5	-175.04	10237.3	10836.5	-599.23	6601.21	6443.5	157.71	13195	12761.5	433.5	7639.78	7971	-331.22	7855.45	7677.5	177.95	7510.5	7798	-287.5
59	7892.29	7632.5	259.79	12578.2	12655.5	-77.3	10317.3	10836.5	-519.19	6665.13	6443.5	221.63	13375.8	12761.5	614.34	7756.99	7971	-214.01	7934.51	7677.5	257.01	7619.96	7798	-178.04
60	7949.2	7632.5	316.7	12655.2	12655.5	-0.33	10386	10836.5	-450.52	6715.67	6443.5	272.17	13551.5	12761.5	789.96	7868.56	7971	-102.44	7996.8	7677.5	319.3	7743.25	7798	-54.75
61	8015.41	7632.5	382.91	12714.7	12655.5	59.22	10463	10836.5	-373.51	6756.34	6443.5	312.84	13707.8	12761.5	946.27	7966.24	7971	-4.76	8034.21	7677.5	356.71	7861.89	7798	63.89
62	8061.87	7632.5	429.37	12781	12655.5	125.46	10544.7	10836.5	-291.82	6795.3	6443.5	351.8	13832.2	12761.5	1070.71	8050.35	7971	79.35	8084.25	7677.5	406.75	7959.59	7798	161.59
63	8086.48	7632.5	453.98	12842.3	12655.5	186.8	10602.3	10836.5	-234.24	6834.27	6443.5	390.77	13936.4	12761.5	1174.86	8145.59	7971	174.59	8125.97	7677.5	448.47	8048.75	7798	250.75
64	8101.55	7632.5	469.05	12887.6	12655.5	232.06	10653	10836.5	-183.53	6871.3	6443.5	427.8	14016.4	12761.5	1254.88	8215.69	7971	244.69	8164.49	7677.5	486.99	8134.77	7798	336.77
65	8120.74	7632.5	488.24	12936.1	12655.5	280.61	10697.2	10836.5	-139.33	6902.61	6443.5	459.11	14095.2	12761.5	1333.75	8272.79	7971	301.79	8192.88	7677.5	515.38	8221.48	7798	423.48
66	8146.74	7632.5	514.24	12960.6	12655.5	305.15	10735.8	10836.5	-100.72	6922.71	6443.5	479.21	14177.3	12761.5	1415.83	8334.76	7971	363.76	8214.51	7677.5	537.01	8292.32	7798	494.32
67	8162.67	7632.5	530.17	12959.6	12655.5	304.06	10757.1	10836.5	-79.4	6941.94	6443.5	498.44	14236.7	12761.5	1475.2	8382.56	7971	411.56	8228.88	7677.5	551.38	8346.04	7798	548.04
68	8175.42	7632.5	542.92	12955.8	12655.5	300.25	10771	10836.5	-65.47	6953.49	6443.5	509.99	14276.1	12761.5	1514.62	8426.14	7971	455.14	8258.76	7677.5	581.26	8382.78	7798	584.78
69	8168.57	7632.5	536.07	12957.7	12655.5	302.2	10788.2	10836.5	-48.31	6968.86	6443.5	525.36	14304.8	12761.5	1543.29	8459.78	7971	488.78	8274.02	7677.5	596.52	8418.28	7798	620.28
70	8160.25	7632.5	527.75	12981	12655.5	325.54	10809.7	10836.5	-26.79	6987.86	6443.5	544.36	14325	12761.5	1563.47	8476.33	7971	505.33	8274.71	7677.5	597.21	8453.69	7798	655.69
71	8140.06	7632.5	507.56	13016.5	12655.5	361	10841	10836.5	4.55	6989.55	6443.5	546.05	14326.1	12761.5	1564.58	8482.74	7971	511.74	8278.29	7677.5	600.79	8479.13	7798	681.13
72	8091.76	7632.5	459.26	13035.5	12655.5	380.02	10856.1	10836.5	19.57	6988.73	6443.5	545.23	14307.9	12761.5	1546.37	8494.06	7971	523.06	8269.13	7677.5	591.63	8507.89	7798	709.89
73	8065.82	7632.5	433.32	13031.9	12655.5	376.41	10860.5	10836.5	23.99	6999.12	6443.5	555.62	14300.5	12761.5	1538.95	8505.11	7971	534.11	8264.19	7677.5	586.69	8532.47	7798	734.47
74	8052.94	7632.5	420.44	12999.6	12655.5	344.1	10870.8	10836.5	34.25	7003.19	6443.5	559.69	14292.3	12761.5	1530.79	8511.09	7971	540.09	8270.66	7677.5	593.16	8552.95	7798	754.95
75	8058.48	7632.5	425.98	12967.7	12655.5	312.16	10898.8	10836.5	62.27	6995.91	6443.5	552.41	14260.6	12761.5	1499.14	8512.42	7971	541.42	8273.82	7677.5	596.32	8560.63	7798	762.63
76	8052.32	7632.5	419.82	12927.6	12655.5	272.13	10930.9	10836.5	94.39	6988.65	6443.5	545.15	14237.5	12761.5	1475.96	8485.6	7971	514.6	8276.86	7677.5	599.36	8567.05	7798	769.05
77	8044.74	7632.5	412.24	12882.8	12655.5	227.34	10957.1	10836.5	120.56	6977.9	6443.5	534.4	14215.8	12761.5	1454.3	8455.9	7971	484.9	8263.13	7677.5	585.63	8569.66	7798	771.66
78	8044.42	7632.5	411.92	12863.1	12655.5	207.56	10988.5	10836.5	152.02	6974.42	6443.5	530.92	14177.5	12761.5	1416.02	8426.32	7971	455.32	8242.54	7677.5	565.04	8557.67	7798	759.67
79	8015.96	7632.5	383.46	12856.8	12655.5	201.27	10988.9	10836.5	152.41	6972.38	6443.5	528.88	14140.4	12761.5	1378.86	8380.4	7971	409.4	8231.1	7677.5	553.6	8557.24	7798	759.24
THICKNESS			38			36			48			36			35			41			40			50

## Sheet: Sco_CslA_HF
*all depicted values are pixel values (arbitrary units), highlighted are the number of pixels lower than the background signal, hence the cell wall thickness
	Scoelicolor cslA + HF sample #1 (C04)			Scoelicolor cslA + HF sample #2 (C19)			Scoelicolor cslA + HF sample #3 (C15)			Scoelicolor cslA + HF sample #4 (C06)			Scoelicolor cslA + HF sample #5 (C08)			Scoelicolor cslA + HF sample #6 (C09)			Scoelicolor cslA + HF sample #7 (C13)
Pixel	pixel values	background	corrected values	pixel values	background	corrected values	pixel values	background	corrected values	pixel values	background	corrected values	pixel values	background	corrected values	pixel values	background	corrected values	pixel values	background	corrected values
0	7447.23	7602.5	-155.27	14690.1	14992.5	-302.43	7173.95	7053.67	120.283	14089.6	13924.5	165.07	14551.1	14613.5	-62.35	6997.62	6954.5	43.12	11506.4	10974	532.39
1	7441.05	7602.5	-161.45	14702.5	14992.5	-289.95	7201.03	7053.67	147.363	14093.5	13924.5	168.98	14537.6	14613.5	-75.885	6999.14	6954.5	44.64	11526	10974	552.04
2	7435.89	7602.5	-166.61	14734.9	14992.5	-257.6	7275.85	7053.67	222.183	14103.4	13924.5	178.86	14544.6	14613.5	-68.92	6998.04	6954.5	43.54	11546.6	10974	572.57
3	7436.12	7602.5	-166.38	14766.7	14992.5	-225.84	7390.64	7053.67	336.973	14105.1	13924.5	180.63	14552.4	14613.5	-61.09	6995.44	6954.5	40.94	11563	10974	589.02
4	7440.2	7602.5	-162.3	14806.2	14992.5	-186.32	7447.94	7053.67	394.273	14092.9	13924.5	168.41	14550.9	14613.5	-62.585	6993.4	6954.5	38.9	11577.1	10974	603.14
5	7449.84	7602.5	-152.66	14839.9	14992.5	-152.64	7576.79	7053.67	523.123	14066.4	13924.5	141.85	14539.5	14613.5	-73.975	6994.47	6954.5	39.97	11580	10974	605.97
6	7463.99	7602.5	-138.51	14867.2	14992.5	-125.27	7602.53	7053.67	548.863	14047.3	13924.5	122.77	14549.5	14613.5	-63.95	6993.74	6954.5	39.24	11590.8	10974	616.81
7	7480.07	7602.5	-122.43	14881.8	14992.5	-110.71	7636.89	7053.67	583.223	14036.6	13924.5	112.1	14563.6	14613.5	-49.88	6999.1	6954.5	44.6	11600.9	10974	626.94
8	7512.17	7602.5	-90.33	14910.3	14992.5	-82.24	7684.11	7053.67	630.443	14007.4	13924.5	82.85	14575.7	14613.5	-37.82	7012.93	6954.5	58.43	11620.9	10974	646.89
9	7545.04	7602.5	-57.46	14938.8	14992.5	-53.74	7716.79	7053.67	663.123	13986.1	13924.5	61.64	14589.5	14613.5	-24.035	7022.88	6954.5	68.38	11647.1	10974	673.09
10	7563.67	7602.5	-38.83	14961.5	14992.5	-31.01	7754.63	7053.67	700.963	13989.9	13924.5	65.38	14657.8	14613.5	44.315	7035.54	6954.5	81.04	11662.4	10974	688.37
11	7579.91	7602.5	-22.59	14965.4	14992.5	-27.13	7797.55	7053.67	743.883	14003.9	13924.5	79.43	14732.6	14613.5	119.07	7056.65	6954.5	102.15	11676.7	10974	702.74
12	7593.69	7602.5	-8.81	14960.5	14992.5	-31.95	7829.96	7053.67	776.293	14008.3	13924.5	83.82	14773.5	14613.5	160.05	7078.99	6954.5	124.49	11704.2	10974	730.23
13	7619.69	7602.5	17.19	14968.1	14992.5	-24.39	7866.73	7053.67	813.063	14002.5	13924.5	77.96	14837	14613.5	223.455	7099.44	6954.5	144.94	11729.7	10974	755.7
14	7652.49	7602.5	49.99	14982.4	14992.5	-10.11	7896.83	7053.67	843.163	14001	13924.5	76.52	14887.5	14613.5	274.025	7120.95	6954.5	166.45	11765.3	10974	791.34
15	7670.13	7602.5	67.63	14987.9	14992.5	-4.63	7909.74	7053.67	856.073	14001.4	13924.5	76.93	14915.1	14613.5	301.595	7144.33	6954.5	189.83	11793.7	10974	819.66
16	7674.97	7602.5	72.47	14993.5	14992.5	0.99	7906.96	7053.67	853.293	14009.4	13924.5	84.88	14956.7	14613.5	343.18	7173.4	6954.5	218.9	11811.6	10974	837.64
17	7679.16	7602.5	76.66	15002.4	14992.5	9.87	7903.75	7053.67	850.083	14009.6	13924.5	85.1	15014	14613.5	400.455	7194.26	6954.5	239.76	11828.9	10974	854.94
18	7686.61	7602.5	84.11	15005.3	14992.5	12.79	7889.37	7053.67	835.703	14002.3	13924.5	77.81	15097.9	14613.5	484.4	7202.24	6954.5	247.74	11854.8	10974	880.82
19	7687.11	7602.5	84.61	15019.2	14992.5	26.69	7848.03	7053.67	794.363	13996.6	13924.5	72.09	15178.6	14613.5	565.115	7210.6	6954.5	256.1	11874.2	10974	900.2
20	7671.79	7602.5	69.29	15043	14992.5	50.48	7796.16	7053.67	742.493	13997.1	13924.5	72.61	15214	14613.5	600.455	7206.58	6954.5	252.08	11887.8	10974	913.81
21	7640.51	7602.5	38.01	15071.9	14992.5	79.44	7736.18	7053.67	682.513	14001.2	13924.5	76.74	15222.8	14613.5	609.25	7197.84	6954.5	243.34	11889.2	10974	915.19
22	7595.1	7602.5	-7.4	15100.5	14992.5	107.96	7646.94	7053.67	593.273	13998.6	13924.5	74.15	15214.4	14613.5	600.94	7177.07	6954.5	222.57	11870.1	10974	896.08
23	7528.34	7602.5	-74.16	15112.6	14992.5	120.09	7531.8	7053.67	478.133	13985.2	13924.5	60.73	15186.3	14613.5	572.79	7143	6954.5	188.5	11848.2	10974	874.23
24	7437.32	7602.5	-165.18	15102	14992.5	109.54	7397.96	7053.67	344.293	13983.7	13924.5	59.21	15159.5	14613.5	546.025	7096.76	6954.5	142.26	11798.9	10974	824.88
25	7334.25	7602.5	-268.25	15057.7	14992.5	65.21	7235.14	7053.67	181.473	13965.1	13924.5	40.57	15109.3	14613.5	495.825	7030.47	6954.5	75.97	11708.8	10974	734.81
26	7212.63	7602.5	-389.87	14996.3	14992.5	3.83	7066.63	7053.67	12.9633	13935.9	13924.5	11.41	15043.8	14613.5	430.28	6933.62	6954.5	-20.88	11604.8	10974	630.8
27	7083.06	7602.5	-519.44	14921.4	14992.5	-71.07	6919.27	7053.67	-134.397	13905.5	13924.5	-18.98	14952.5	14613.5	339.02	6811.62	6954.5	-142.88	11465.4	10974	491.37
28	6958.4	7602.5	-644.1	14816	14992.5	-176.48	6772.26	7053.67	-281.407	13853.8	13924.5	-70.69	14838.8	14613.5	225.315	6672.03	6954.5	-282.47	11278.9	10974	304.89
29	6832.22	7602.5	-770.28	14674.4	14992.5	-318.11	6617.52	7053.67	-436.147	13780.4	13924.5	-144.07	14733.5	14613.5	119.99	6515.5	6954.5	-439	11044.7	10974	70.68
30	6705.8	7602.5	-896.7	14508.5	14992.5	-484	6455.74	7053.67	-597.927	13684.2	13924.5	-240.3	14570.6	14613.5	-42.855	6340.91	6954.5	-613.59	10776.7	10974	-197.27
31	6581.62	7602.5	-1020.88	14310.3	14992.5	-682.17	6292.44	7053.67	-761.227	13576.2	13924.5	-348.29	14370.1	14613.5	-243.415	6160.23	6954.5	-794.27	10476.3	10974	-497.68
32	6473.82	7602.5	-1128.68	14073.9	14992.5	-918.58	6129.22	7053.67	-924.447	13444.8	13924.5	-479.71	14135.5	14613.5	-477.96	5988.35	6954.5	-966.15	10164.5	10974	-809.48
33	6380.55	7602.5	-1221.95	13821	14992.5	-1171.5	5955.21	7053.67	-1098.46	13294	13924.5	-630.45	13843.5	14613.5	-770.015	5819.94	6954.5	-1134.56	9853.7	10974	-1120.3
34	6297.07	7602.5	-1305.43	13564.2	14992.5	-1428.25	5772.32	7053.67	-1281.35	13136.9	13924.5	-787.59	13520.4	14613.5	-1093.15	5655.9	6954.5	-1298.6	9547.3	10974	-1426.7
35	6225.91	7602.5	-1376.59	13291.4	14992.5	-1701.08	5596.68	7053.67	-1456.99	12976.5	13924.5	-948	13222.3	14613.5	-1391.19	5512.08	6954.5	-1442.42	9267.29	10974	-1706.71
36	6162.17	7602.5	-1440.33	13010.4	14992.5	-1982.06	5431.32	7053.67	-1622.35	12826	13924.5	-1098.5	12934.8	14613.5	-1678.69	5398.87	6954.5	-1555.63	9016.15	10974	-1957.85
37	6106.86	7602.5	-1495.64	12743.9	14992.5	-2248.61	5280.45	7053.67	-1773.22	12702.1	13924.5	-1222.41	12689.9	14613.5	-1923.57	5321.77	6954.5	-1632.73	8797.38	10974	-2176.62
38	6070.37	7602.5	-1532.13	12510.7	14992.5	-2481.77	5130.46	7053.67	-1923.21	12627.5	13924.5	-1296.97	12526	14613.5	-2087.52	5272.62	6954.5	-1681.88	8651.82	10974	-2322.18
39	6051.12	7602.5	-1551.38	12348.5	14992.5	-2644.03	4992.38	7053.67	-2061.29	12607	13924.5	-1317.51	12440.5	14613.5	-2173.03	5255.35	6954.5	-1699.15	8570.76	10974	-2403.24
40	6056.09	7602.5	-1546.41	12266.4	14992.5	-2726.1	4886.46	7053.67	-2167.21	12621.1	13924.5	-1303.4	12416.9	14613.5	-2196.57	5265.04	6954.5	-1689.46	8558.56	10974	-2415.44
41	6085.21	7602.5	-1517.29	12274.5	14992.5	-2718.04	4824.55	7053.67	-2229.12	12664.4	13924.5	-1260.12	12445.7	14613.5	-2167.82	5292.56	6954.5	-1661.94	8618.58	10974	-2355.42
42	6124.21	7602.5	-1478.29	12360.6	14992.5	-2631.86	4794.64	7053.67	-2259.03	12727.6	13924.5	-1196.86	12543.9	14613.5	-2069.59	5335.93	6954.5	-1618.57	8747.28	10974	-2226.72
43	6168.78	7602.5	-1433.72	12512.8	14992.5	-2479.67	4803.34	7053.67	-2250.33	12807	13924.5	-1117.51	12713.5	14613.5	-1899.97	5395.86	6954.5	-1558.64	8947.63	10974	-2026.37
44	6224.29	7602.5	-1378.21	12739.5	14992.5	-2252.95	4875.25	7053.67	-2178.42	12902.7	13924.5	-1021.81	12918.4	14613.5	-1695.12	5471.3	6954.5	-1483.2	9186.64	10974	-1787.36
45	6297.34	7602.5	-1305.16	13018.8	14992.5	-1973.72	4998.02	7053.67	-2055.65	13011.1	13924.5	-913.38	13133.5	14613.5	-1479.98	5558.77	6954.5	-1395.73	9455.07	10974	-1518.93
46	6396.62	7602.5	-1205.88	13347.6	14992.5	-1644.92	5155.26	7053.67	-1898.41	13126.1	13924.5	-798.43	13355.5	14613.5	-1258.01	5655.18	6954.5	-1299.32	9732.09	10974	-1241.91
47	6515.66	7602.5	-1086.84	13707.4	14992.5	-1285.12	5346.19	7053.67	-1707.48	13263	13924.5	-661.47	13597.1	14613.5	-1016.4	5768.28	6954.5	-1186.22	9975.62	10974	-998.38
48	6639.17	7602.5	-963.33	14080.2	14992.5	-912.33	5573.56	7053.67	-1480.11	13410.7	13924.5	-513.76	13846.4	14613.5	-767.105	5895.44	6954.5	-1059.06	10193.4	10974	-780.56
49	6756.25	7602.5	-846.25	14445.6	14992.5	-546.92	5831.2	7053.67	-1222.47	13541.7	13924.5	-382.76	14090.8	14613.5	-522.67	6032.04	6954.5	-922.46	10400.8	10974	-573.21
50	6879.38	7602.5	-723.12	14805.6	14992.5	-186.9	6103.02	7053.67	-950.647	13652.6	13924.5	-271.93	14352.9	14613.5	-260.59	6175.62	6954.5	-778.88	10579.3	10974	-394.69
51	7013.86	7602.5	-588.64	15167.9	14992.5	175.39	6359.58	7053.67	-694.087	13757	13924.5	-167.48	14631.5	14613.5	17.985	6317.25	6954.5	-637.25	10736.9	10974	-237.08
52	7137.41	7602.5	-465.09	15491.2	14992.5	498.67	6593.03	7053.67	-460.637	13847.6	13924.5	-76.87	14871.5	14613.5	258.015	6457.16	6954.5	-497.34	10850.1	10974	-123.94
53	7249.31	7602.5	-353.19	15766.2	14992.5	773.71	6794.28	7053.67	-259.387	13932.2	13924.5	7.67	15065.3	14613.5	451.81	6602.77	6954.5	-351.73	10942.4	10974	-31.65
54	7358.02	7602.5	-244.48	16010.3	14992.5	1017.81	6945.28	7053.67	-108.387	13988.7	13924.5	64.21	15223.1	14613.5	609.57	6758.14	6954.5	-196.36	11017.6	10974	43.61
55	7460.73	7602.5	-141.77	16216.1	14992.5	1223.64	7062.07	7053.67	8.40333	14040.7	13924.5	116.22	15365.8	14613.5	752.29	6913.86	6954.5	-40.64	11086.1	10974	112.12
56	7561.12	7602.5	-41.38	16368.7	14992.5	1376.18	7151.98	7053.67	98.3133	14087.9	13924.5	163.37	15486	14613.5	872.515	7062.1	6954.5	107.6	11149.1	10974	175.14
57	7658.49	7602.5	55.99	16484.3	14992.5	1491.8	7205.42	7053.67	151.753	14127	13924.5	202.49	15562.3	14613.5	948.835	7196.24	6954.5	241.74	11190.4	10974	216.4
58	7744.77	7602.5	142.27	16567.2	14992.5	1574.73	7236.54	7053.67	182.873	14146.1	13924.5	221.64	15606.5	14613.5	992.95	7316.14	6954.5	361.64	11217	10974	243.03
59	7821.17	7602.5	218.67	16617.1	14992.5	1624.56	7248.81	7053.67	195.143	14151.8	13924.5	227.34	15622.9	14613.5	1009.41	7420.98	6954.5	466.48	11242.5	10974	268.49
60	7880.1	7602.5	277.6	16651.9	14992.5	1659.42	7249.46	7053.67	195.793	14165.7	13924.5	241.18	15621.9	14613.5	1008.44	7507.45	6954.5	552.95	11235.3	10974	261.3
61	7920.89	7602.5	318.39	16666	14992.5	1673.48	7243.33	7053.67	189.663	14188.6	13924.5	264.1	15596.6	14613.5	983.09	7574.2	6954.5	619.7	11229	10974	255.01
62	7950.7	7602.5	348.2	16653.4	14992.5	1660.94	7232.97	7053.67	179.303	14204.4	13924.5	279.9	15569.7	14613.5	956.22	7625.45	6954.5	670.95	11233.3	10974	259.3
63	7972.53	7602.5	370.03	16619	14992.5	1626.55	7225.51	7053.67	171.843	14209.4	13924.5	284.9	15562.9	14613.5	949.36	7663.86	6954.5	709.36	11233.5	10974	259.53
64	7985.53	7602.5	383.03	16583.9	14992.5	1591.42	7213.77	7053.67	160.103	14228.4	13924.5	303.91	15536.8	14613.5	923.27	7689.18	6954.5	734.68	11242.5	10974	268.48
65	7992.49	7602.5	389.99	16539.1	14992.5	1546.6	7187.91	7053.67	134.243	14241.8	13924.5	317.31	15497.1	14613.5	883.56	7706.65	6954.5	752.15	11259.7	10974	285.73
66	7994.56	7602.5	392.06	16484	14992.5	1491.47	7175.77	7053.67	122.103	14260.2	13924.5	335.7	15448	14613.5	834.465	7714.72	6954.5	760.22	11264.4	10974	290.42
67	7994.99	7602.5	392.49	16428.4	14992.5	1435.87	7171.92	7053.67	118.253	14281.3	13924.5	356.83	15417.7	14613.5	804.24	7706.74	6954.5	752.24	11264.9	10974	290.89
68	7998.42	7602.5	395.92	16364.6	14992.5	1372.12	7155.8	7053.67	102.133	14295.9	13924.5	371.35	15376.1	14613.5	762.56	7693.01	6954.5	738.51	11268	10974	294.03
69	7999.1	7602.5	396.6	16304.6	14992.5	1312.09	7138.28	7053.67	84.6133	14297.3	13924.5	372.83	15318.2	14613.5	704.69	7681.78	6954.5	727.28	11260.8	10974	286.75
70	7998.22	7602.5	395.72	16256.3	14992.5	1263.82	7124.96	7053.67	71.2933	14316.9	13924.5	392.35	15255.6	14613.5	642.07	7663.78	6954.5	709.28	11238.6	10974	264.63
71	7994.51	7602.5	392.01	16208.8	14992.5	1216.26	7106.36	7053.67	52.6933	14348.6	13924.5	424.07	15204.9	14613.5	591.355	7638.93	6954.5	684.43	11219.9	10974	245.85
72	7997.16	7602.5	394.66	16155.4	14992.5	1162.85	7089.72	7053.67	36.0533	14371.7	13924.5	447.22	15188.1	14613.5	574.64	7607.07	6954.5	652.57	11212.3	10974	238.28
73	7995.19	7602.5	392.69	16111.4	14992.5	1118.93	7091.59	7053.67	37.9233	14382.9	13924.5	458.4	15194.1	14613.5	580.6	7570.15	6954.5	615.65	11226.9	10974	252.9
74	7985.95	7602.5	383.45	16071.9	14992.5	1079.38	7102.18	7053.67	48.5133	14395.9	13924.5	471.36	15158.7	14613.5	545.185	7540.89	6954.5	586.39	11242.5	10974	268.54
75	7978.57	7602.5	376.07	16025.6	14992.5	1033.1	7101.83	7053.67	48.1633	14426.5	13924.5	501.97	15103	14613.5	489.535	7513.57	6954.5	559.07	11236.5	10974	262.48
76	7972.93	7602.5	370.43	15979.4	14992.5	986.88	7084.87	7053.67	31.2033	14463.3	13924.5	538.76	15081.3	14613.5	467.835	7484.95	6954.5	530.45	11221.5	10974	247.47
77	7972.82	7602.5	370.32	15948.1	14992.5	955.58	7069.15	7053.67	15.4833	14491.8	13924.5	567.29	15072.5	14613.5	459.045	7465.07	6954.5	510.57	11214.7	10974	240.68
78	7974.65	7602.5	372.15	15923.8	14992.5	931.34	7052.5	7053.67	-1.16667	14506.3	13924.5	581.81	15042.8	14613.5	429.25	7442.14	6954.5	487.64	11210.3	10974	236.28
79	7975.82	7602.5	373.32	15901.4	14992.5	908.86	7039.81	7053.67	-13.8567	14510.5	13924.5	585.96	15020	14613.5	406.485	7423.36	6954.5	468.86	11210.8	10974	236.84
THICKNESS			35			24			28			26			21			30			24
